# Supplementary material for: Continuous vs. interrupted suturing in hepaticojejunostomy: a comprehensive systematic review and meta-analysis
Source: Langenbecks Arch Surg. 2025 Jul 4;410(1):214. doi: 10.1007/s00423-025-03756-y (PMC12227507; doi:10.1007/s00423-025-03756-y)
Supplement: Supplementary file 3 — Supplementary file3 (XLSX 210 KB) [file 423_2025_3756_MOESM3_ESM.xlsx]

## Sheet: Sheet1
Year	Author	Title	Research type	Abstract	DOI	Link	Decision	Justification
2021	A. K. Abbas	Biliary Leakage Following Cholecystectomy: A Prospective Population Study		Background: Biliary leakage is the most common and serious complication following cholecystectomy. Because bile duct injury can lead to lifelong disability or even death, iatrogenic bile duct injury therefore should promptly be identified and repaired or the patient should be referred to the specialist who has experience in hepatobiliary surgery. Early diagnosis and treatment is the cornerstone f…		<Go to ISI>://WOS:000716188300008
2012	S. Aktas, A. Akdur, G. Moray and M. Haberal	Gastrointestinal system perforations after pediatric liver transplantation		Purpose: Gastrointestinal (GI) perforation is one of the causes of mortality after pediatric liver transplantation (LT). The aim of this study was to evaluate the incidence of clinical presentations, and outcomes of gastrointestinal perforations after pediatric LTs. Patients and Methods: Since September 2001, 135 pediatric LTs were performed for 132 children in our center. Four (2.6%) of these 13…	10.5097/1300-0705.Ucd.1401-12.01	<Go to ISI>://WOS:000420195600008
2012	S. Aktaş, A. Akdur, G. Moray and M. Haberal	Gastrointestinal system perforations after pediatric liver transplantation	Article	Gastrointestinal system perforations after pediatric liver transplantation Purpose: Gastrointestinal (GI) perforation is one of the causes of mortality after pediatric liver transplantation (LT). The aim of this study was to evaluate the incidence of clinical presentations, and outcomes of gastrointestinal perforations after pediatric LTs. Patients and Methods: Since September 2001, 135 pediatric…	10.5097/1300-0705.UCD.1401-12.01	https://www.scopus.com/inward/record.uri?eid=2-s2.0-84860676126&doi=10.5097%2f1300-0705.UCD.1401-12.01&partnerID=40&md5=aefd68d2a137b7655f29aeb91e8655bb
2018	A. I. Al Abbas and M. E. Hogg	Robotic biotissue curriculum for teaching the robotic pancreatoduodenectomy	Review	Minimally invasive surgery has revolutionized the face of surgical practice. Use of the robot in pancreas surgery is emerging as a feasible and effective technique. Its wide-spread implementation remains hindered by the significant learning curve. We describe how the biotissue curriculum at the University of Pittsburgh can decrease the learning curve and lead to systematic implementation of the t…	10.21037/apc.2018.01.06	https://www.scopus.com/inward/record.uri?eid=2-s2.0-85082036268&doi=10.21037%2fapc.2018.01.06&partnerID=40&md5=6529b1eb94bd889bb02c167e00f2b551
2016	H. H. Al-Qahtani	Intraoperative Dilatation and Air-Tight Testing of the Hepaticojejunostomy: A New Technique		OBJECTIVE: To evaluate the effect of creating an air-tight anastomosis and intraoperative dilatation of the hepaticojejunostomy (HJ) in reducing the early and long-term complications. STUDY DESIGN: Interventional study. PLACE AND DURATION OF STUDY: Department of Surgery, King Saud University, Riyadh, between March 2008 and January 2016. METHODOLOGY: After completion of HJ, the anastomosis was tes…
2016	H. H. Al-Qahtani	Intraoperative dilatation and air-tight testing of the hepaticojejunostomy: A new techniquez	Article	Objective: To evaluate the effect of creating an air-tight anastomosis and intraoperative dilatation of the hepaticojejunostomy (HJ) in reducing the early and long-term complications. Study Design: Interventional study. Place and Duration of Study: Department of Surgery, King Saud University, Riyadh, between March 2008 and January 2016. Methodology: After completion of HJ, the anastomosis was tes…		https://www.scopus.com/inward/record.uri?eid=2-s2.0-84996490231&partnerID=40&md5=529b428a68b8e35ea33498ce704c9065
2011	H. Ando, K. Kaneko, Y. Ono, T. Tainaka and Y. Kawai	Biliary reconstruction with wide-interval interrupted suture to prevent biliary complications in pediatric living-donor liver transplantation		BACKGROUND/PURPOSE: Liver transplantation is an established therapy for children with end-stage chronic liver disease or acute liver failure. However, despite refinements of surgical techniques for liver transplantation, the incidence of biliary tract complications has remained high in recent years. Therefore, we suggest our anastomotic technique with wide-interval interrupted suture to prevent b…	10.1007/s00534-010-0301-5
2001	T. Aoki, A. Tsuchida, H. Saito, Y. Nagakawa, K. Kitamura and Y. Koyanagi	Strategies for management of bile duct injury during laparoscopic cholecystectomy		We encountered 10 patients with bile duct injuries during laparoscopic cholecystectomy. Their causes were electrocautery in 2 patients, misjudgment in 2, mechanical injury in 3, aberrant bile duct in 2, and weakness of the bile duct wall in one. The sites of injury were cystic duct in 4 patients, common bile duct in 2, aberrant bile duct in 2, common hepatic duct in one, and common bile duct plus…	10.1155/dte.7.55
2002	P. Arkosy, S. L. Sasi, L. Kerekes and I. Kovács	[Evaluation of pancreatic anastomoses in the course of radical resection]		We examine the results of radical resections performed over a 10 year period at the 2nd Department of Surgery of the University of Debrecen Medical and Health Science Center Medical School of Medicine because of chronic inflammation, tumors of the papilla of Vater or tumors of the head of the pancreas. Pancreatoduodenectomy was performed in 134 patients, Whipple-type surgery in 11, and pylorus-pr…
2015	E. L. Artifon, M. K. Minata, M. A. Cunha, J. P. Otoch, D. P. Aparicio, C. K. Furuya and J. L. Paione	Surgical or endoscopic management for post-ERCP large transmural duodenal perforations: a randomized prospective trial		INTRODUCTION: Duodenal perforations are an uncommon adverse event during ERCP. Patients can develop significant morbidity and mortality. Even though surgery has been used to manage duodenal complications, therapeutic endoscopy has seen significant advances. OBJECTIVE: To compare endoscopic approach with surgical intervention in patients with duodenal perforations post-ERCP. MATERIAL AND METHODS: …
2016	T. Asano, S. Natsume, Y. Senda, T. Sano, K. Matsuo, Y. Kodera, K. Hara, S. Ito, K. Yamao and Y. Shimizu	Incidence and risk factors for anastomotic stenosis of continuous hepaticojejunostomy after pancreaticoduodenectomy		BACKGROUND: There have been no reports showing the incidence of anastomotic stenosis of continuous hepaticojejunostomy (HJ) and identifying its risk factors for patients who underwent pancreaticoduodenectomy (PD). METHOD: We retrospectively investigated 200 patients whose HJ was established by unified method, single layered continuous suture. HJ stenosis was diagnosed with endoscopic or radiologi…	10.1002/jhbp.385
2019	S. Ayloo and J. Schwartzman	Robot-Assisted Repair of E<sub>1</sub> Biliary Ductal Injury with Roux-en-Y Hepaticojejunostomy		Background: Common bile duct (CBD) injury is a serious complication of laparoscopic and open cholecystectomy. Early identification and minimally invasive repair, when possible, can prevent much of the morbidity associated with this injury. Materials and Methods: A 36-year-old woman referred in the immediate perioperative period for CBD injury at the time of laparoscopic cholecystectomy. We presen…	10.1089/lap.2018.0664	<Go to ISI>://WOS:000453516000001
2019	M. Battal, P. Yazici, O. Bostanci and O. Karatepe	Early Surgical Repair of Bile Duct Injuries following Laparoscopic Cholecystectomy: The Sooner the Better		Background We aimed to investigate the outcomes of the immediate surgical repair of bile duct injuries (BDIs) following laparoscopic cholecystectomy. Materials and Methods Between January 2012 and May 2017, patients, who underwent immediate surgical repair (within 72 hours) for postcholecystectomy BDI, by the same surgical team expert in hepatobiliary surgery, were enrolled into the study. Data c…	10.1055/s-0039-1697633	<Go to ISI>://WOS:000491000700001
2011	H. Bektas, M. Kleine, A. Tamac, J. Klempnauer and H. Schrem	Clinical application of the hanover classification for iatrogenic bile duct lesions		Background. There is only limited evidence available to justify generalized clinical classification and treatment recommendations for iatrogenic bile duct lesions. Methods. Data of 93 patients with iatrogenic bile duct lesions was evaluated retrospectively to analyse the variety of encountered lesions with the Hanover classification and its impact on surgical treatment and outcomes. Results. Bile…	10.1155/2011/612384
1995	C. Belkhodja, H. Porte and P. Quandalle	[Pedicular traumas during laparoscopic cholecystectomy. Apropos of 5 cases]		Laparoscopic cholecystectomy is now the procedure of choice for surgical removal of the gallbladder. Injury to the hepatic pedicle is the most significant complication of this procedure. Four cases of bile duct injury and one case of right hepatic artery injury were reviewed. Two complications arose from excessive use of cautery in the area of bile common duct and right hepatic artery, resulting …
1995	C. Belkhodja, H. Porte and P. Quandalle	Pedicle trauma during laparoscopic cholecystectomy. Report of five cases	Article	Laparoscopic cholecystectomy is now the procedure of choice for surgical removal of the gallbladder. Injury to the hepatic pedicle is the most significant complication of this procedure. Four cases of bile duct injury and one case of right hepatic artery injury were reviewed. Two complications arose from excessive use of cautery in the area of bile common duct and right hepatic artery, resulting …		https://www.scopus.com/inward/record.uri?eid=2-s2.0-0028935723&partnerID=40&md5=4ab3780aae72b19c406f113fd88f5a2f
1995	C. Belkhodja, H. Porte and P. Quandalle	PEDICLE TRAUMA DURING LAPAROSCOPIC CHOLECYSTECTOMY - REPORT OF 5 CASES		Laparoscopic cholecystectomy is now the procedure of choice for surgical removal of the gallblader. Injury to the hepatic pedicle is the most significant complication of this procedure. Four cases of bile duct injury and one case of right hepatic artery injury were reviewed. Two complications arose from excessive use of cautery in the area of bile common duct and right hepatic artery, resulting i…		<Go to ISI>://WOS:A1995QR80700012
1991	R. Blanco Benavides and J. Rodríguez Jerkov	[Hepatico-jejunal anastomosis without sutures with permanent access to the anastomosis]		A simple and rapid surgical technique for the treatment of bile duct strictures is described, is a nonsuture technique that permits a safe long term control of the anastomosis, is an hepatico-jejunostomy without sutures, a Roux in Y loop is anchored to the hepatic bilium with a transhepatic Levin F14-16 tube. When the Levin tube is retired a nylon thread is left in place for future use. Has been …
1981	J. W. Braasch, J. S. Bolton and R. L. Rossi	A TECHNIQUE OF BILIARY-TRACT RECONSTRUCTION WITH COMPLETE FOLLOW-UP IN 44 CONSECUTIVE CASES		Consecutive stricture repairs (44) by 1 surgeon, with long-term follow-up study, are reported. Sutured anastomoses were performed in 39 patients. Essentials of the sutured repair include minimal dissection of the proximal duct, a 1-layer anastomosis, mucosa-to-mucosa apposition and a preference for hepaticojejunostomy with a T-tube stent. Of the patients treated by this technique, 86% achieved sa…	10.1097/00000658-198111000-00013	<Go to ISI>://WOS:A1981MN63700013
1998	E. Bratucu, D. Ulmeanu and D. Bota	Hepaticojejunostomy without suture		Common bile duct (CBD) surgery sometimes demands performing 'a la Roux' hepaticojejunal anastomosis. This kind of stoma is technically easy to perform on a biliary stump of sufficient width (> 8 mm), sufficient length (> 0.5 cm) and with a resilient wall so that stitches will not cut off. In some cases, however, the anatomical conditions are poor: short or thin biliary stump. This situation is es…	10.1159/000018673
2021	J. A. Brown, J. P. Jung, M. S. Zenati, R. L. Simmons, A. I. Al Abbas, M. E. Hogg, H. J. Zeh and A. H. Zureikat	Video review reveals technical factors predictive of biliary stricture and cholangitis after robotic pancreaticoduodenectomy		Background: Cholangitis due to anastomotic stricture of the hepaticojejunostomy (HJ) following pancreaticoduodenectomy (PD), while uncommon, adversely affects postoperative quality-of-life. While prior studies have identified patient-related risk factors for these biliary complications, technical risk factors have not been systematically examined. Video review of surgical procedures has helped de…	10.1016/j.hpb.2020.05.013	<Go to ISI>://WOS:000614257600015
2022	M. Brunner, H. Golcher, C. Krautz, S. Kersting, G. F. Weber and R. Grutzmann	Continuous or interrupted suture technique for hepaticojejunostomy during pancreatoduodenectomy (HEKTIK trial): study protocol of a randomized controlled multicenter trial	Journal article	Background: Hepaticojejunostomy is commonly performed in hepato‐bilio‐pancreatic surgery, particularly during pancreaticoduodenectomy. The purpose of this study is to evaluate the safety and efficiency of two commonly applied suture techniques (the interrupted versus the continuous suture technique) in patients undergoing a hepaticojejunostomy during pancreatoduodenectomy. Methods: The HEKTIK tri…	10.1186/s13063-022-06427-1	https://www.cochranelibrary.com/central/doi/10.1002/central/CN-02402519/full
2022	M. Brunner, H. Golcher, C. Krautz, S. Kersting, G. F. Weber and R. Grützmann	Continuous or interrupted suture technique for hepaticojejunostomy during pancreatoduodenectomy (HEKTIK trial): study protocol of a randomized controlled multicenter trial		BACKGROUND: Hepaticojejunostomy is commonly performed in hepato-bilio-pancreatic surgery, particularly during pancreaticoduodenectomy. The purpose of this study is to evaluate the safety and efficiency of two commonly applied suture techniques (the interrupted versus the continuous suture technique) in patients undergoing a hepaticojejunostomy during pancreatoduodenectomy. METHODS: The HEKTIK tri…	10.1186/s13063-022-06427-1
2024	M. Brunner, H. Golcher, C. Krautz, S. Kersting, G. F. Weber and R. Grützmann	Continuous or Interrupted Suture for Hepaticojejunostomy in Pancreaticoduodenectomy (the HEKTIK Trial): Findings of a Randomized, Controlled, Single-Center Superiority Trial		BACKGROUND: Over 6000 pancreaticoduodenectomies are performed each year in Germany, and hepaticojejunostomy is a crucial step of the procedure. An anastomotic leak of hepaticojejunostomy can cause major postoperative complications. The aim of this trial was to compare the morbidity and efficiency of continuous versus interrupted suturing for hepaticojejunostomy in pancreaticoduodenectomy. METHODS…	10.3238/arztebl.m2024.0178
2018	M. Brunner, J. Stockheim, C. Krautz, D. Raptis, S. Kersting, G. F. Weber and R. Grutzmann	Continuous or interrupted suture technique for hepaticojejunostomy? A national survey	Journal article	BACKGROUND: Hepaticojejunostomy is commonly used in hepato‐bilio‐pancreatic surgery and a crucial step in many surgical procedures, including pancreaticoduodenectomy. The most frequently used techniques are the interrupted suture and the continuous suture technique. Currently, there is no data available in regard to the utilization of these techniques. METHODS: In total, 102 hospitals in Germany …	10.1186/s12893-018-0418-z	https://www.cochranelibrary.com/central/doi/10.1002/central/CN-01652471/full
2018	M. Brunner, J. Stockheim, C. Krautz, D. Raptis, S. Kersting, G. F. Weber and R. Grützmann	Continuous or interrupted suture technique for hepaticojejunostomy? A national survey		BACKGROUND: Hepaticojejunostomy is commonly used in hepato-bilio-pancreatic surgery and a crucial step in many surgical procedures, including pancreaticoduodenectomy. The most frequently used techniques are the interrupted suture and the continuous suture technique. Currently, there is no data available in regard to the utilization of these techniques. METHODS: In total, 102 hospitals in Germany …	10.1186/s12893-018-0418-z
2011	B. D. Bundy, H. U. Kauczor and L. Grenacher	Diagnosis and definition of anastomotic leakage from the radiologist's perspective		Anastomotic leakage is a typical complication in gastrointestinal surgery. The frequency of occurrence and symptoms depend on the location of the intervention in the gastrointestinal tract. Consensus definitions have been published for bile leakage, pancreatic fistulas and colorectal leakage but there is still no overall standard classification for anastomotic leakage after surgical intervention …	10.1007/s00104-010-1899-1	<Go to ISI>://WOS:000286204400008
2000	J. Calvete, L. Sabater, B. Camps, A. Verdú, A. Gomez-Portilla, J. Martín, M. A. Torrico, B. Flor, N. Cassinello and S. Lledó	Bile duct injury during laparoscopic cholecystectomy: myth or reality of the learning curve?		BACKGROUND: Bile duct injury (BDI) is a severe complication of laparoscopic cholecystectomy (LC) that is probably related to the effects of the learning curve. The aim of this prospective, institutional, and longitudinal study is to compare the incidence of BDI during LC in relation to the progressive experience of surgeons. METHODS: A total of 784 LC were examined during a 6-year period. They we…	10.1007/s004640000103
2000	J. Calvete, L. Sabater, B. Camps, A. Verdú, A. Gomez-Portilla, J. Martín, M. A. Torrico, B. Flor, N. Cassinello and S. Lledó	Bile duct injury during laparoscopic cholecystectomy -: Myth or reality of the learning curve?		Background: Bile duct injury (BDI) is a severe complication of laparoscopic cholecystectomy (LC) that is probably related to the effects of the learning curve. The aim of this prospective, institutional, and longitudinal study is to compare the incidence of BDI during LC in relation to the progressive experience of surgeons. Methods: A total of 784 LC were examined during a 6-year period. They we…	10.1007/s004640000103	<Go to ISI>://WOS:000088516200002
2014	S. G. Carpenter, G. Grimsby, T. DeMasters, N. Katariya, W. R. Hewitt, A. A. Moss, K. S. Reddy, E. P. Castle and D. C. Mulligan	Robotic resection of choledochocele in an adult with intracorporeal hepaticojejunostomy and Roux-en-Y anastomosis: encouraging progress for robotic surgical treatment of biliary disease		BACKGROUND: Robotic surgery offers three-dimensional visualization and precision of movement that could be of great value to hepatobiliary surgeons. Previous reports of robotic choledochocele resections in adults have detailed extracorporeal jejunojejunostomies. We describe a total robotic excision of a choledochal cyst with hepaticojejunostomy and intracorporeal Roux-en-Y anastomosis. METHODS: A…	10.1007/s11701-012-0389-5
2012	E. Y. Chang, Y. J. Hong, H. K. Chang, J. T. Oh and S. J. Han	Lessons and tips from the experience of pediatric robotic choledochal cyst resection		PURPOSE: The laparoscopic surgery for a choledochal cyst in children is technically challenging because of its high degree of complexity despite its possibility. In an attempt to overcome this laparoscopic weakness and to facilitate the difficult steps in the minimally invasive surgery for choledochal cyst resection in children, we have performed the robot-assisted resection of the choledochal cy…	10.1089/lap.2011.0503
2010	Y. C. Chang	Biliary diversion Q-shape reconstruction after pancreaticoduodenectomy: Chang's reconstruction		BACKGROUND/AIMS: This is a simple and easy reconstruction method designed for safely performing a pancreaticoduodenectomy (PD), even when it is complicated by a leakage from pancreaticojejunostomy (PJ). METHODOLOGY: Five patients with periampullary malignancy underwent PD with biliary diversion Q-shaped reconstruction. An end-to-side anastomosed proximal jejunal loop (30 cm), divided by a gastroi…
1995	W. C. Chapman, A. Halevy, L. H. Blumgart and I. S. Benjamin	Postcholecystectomy bile duct strictures. Management and outcome in 130 patients		OBJECTIVE: To evaluate management strategies for the treatment of patients with postcholecystectomy bile duct strictures. DESIGN: Retrospective study. SETTING: The Hepatobiliary Unit of Hammersmith Hospital, London, England. PATIENTS: One hundred thirty consecutive patients referred for treatment of postcholecystectomy bile duct strictures. The majority (80 patients [61.5%]) had undergone multipl…	10.1001/archsurg.1995.01430060035007
1995	W. C. Chapman, A. Halevy, L. H. Blumgart and I. S. Benjamin	POSTCHOLECYSTECTOMY BILE-DUCT STRICTURES - MANAGEMENT AND OUTCOME IN 130 PATIENTS		Objective: To evaluate management strategies for the treatment of patients with postcholecystectomy bile duct strictures. Design: Retrospective study. Setting: The Hepatobiliary Unit of Hammersmith Hospital, London, England. Patients: One hundred thirty consecutive patients referred for treatment of postcholecystectomy bile duct strictures. The majority (80 patients [61.5%]) had undergone multipl…		<Go to ISI>://WOS:A1995RB45700006
2009	X. P. Chen, Z. Y. Huang, Z. W. Zhang, Y. F. Chen, B. X. Zhang, B. Jiang and E. S. Li	[Minor liver resection for hilar cholangiocarcinoma of Bismuth-Corlette type III]		OBJECTIVE: To evaluate long-term outcomes of minor liver resection for hilar cholangiocarcinoma (HC) of Bismuth-Corlette type III. METHODS: From January 1997 to December 2007, the clinical data of 91 patients with Bismuth-Corlette type III HC underwent hepatectomy were collected and analyzed retrospectively. RESULTS: There were 60 patients underwent minor hepatectomy, and 31 undergoing major hepa…
2016	C. I. Chi	stapler anastomat versus manual suture in cholangiojejunostomy: a prospective multicenter randomized controlled clinical trail	Trial registry record	INTERVENTION: stapler anastomat group:Choledochojejunostomy is carried out with stapler anastomat;manual suture group:Choledochojejunostomy is carried out with manual suture; CONDITION: The jaundice induced by pancreas carcinoma or the malignant disease in ampulla of Vater. PRIMARY OUTCOME: The time of anastomosis between bile duct and jejunum;surgical duration;postoperative biliary fistula; post…		https://www.cochranelibrary.com/central/doi/10.1002/central/CN-01840253/full
2024	N. Chiba, Y. Abe, A. Ando, M. Nakagawa, S. Ochiai, T. Gunji, T. Sano, K. Tomita and S. Kawachi	A Standardized Interrupted Parachute Suture Technique in Hepaticojejunostomy for Patients With Perihilar Cholangiocarcinoma		BACKGROUND/AIM: Although hepaticojejunostomy is a relatively uncomplicated surgical procedure, its postoperative complications can range from a prolonged hospital stay to death. In hepatectomy, including resection of the perihilar bile duct for perihilar cholangiocarcinoma, the difficulty of performing hepaticojejunostomy and the complication rate increase due to the characteristics of surgery re…	10.21873/anticanres.16799
2019	ChiCtr	Continuous suture Versus interrupted suture in Hepaticojejunostomy After Pancreaticoduodenectomy: a Randomized Controlled Trial	Trial registry record	INTERVENTION: A:continuous suture;B:interrupted suture; CONDITION: Pancreatic head and periampullary malignant and benign diseases PRIMARY OUTCOME: postoperative Bile leakage rate; SECONDARY OUTCOME: duration of hepaticojejunostomy;postoperative morbidity rate;mortality rate;reoperation rate; INCLUSION CRITERIA: 1. Obtain informed consent signed by the patient or his or her legal agent; 2. Compli…		https://www.cochranelibrary.com/central/doi/10.1002/central/CN-01949250/full
2005	P. K. Chowbey, V. Soni, A. Sharma, R. Khullar and M. Baijal	Laparoscopic hepaticojejunostomy for biliary strictures - The experience of 10 patients		Hepaticojejunostomy is performed to reestablish bilioenteric continuity. During a 5-year period between July 1998 and July 2003, the authors attempted hepaticojejunostomy by a total laparoscopic approach in 10 patients with benign stricture disorders of the extrahepatic biliary tree. Six of these patients had type I (extrahepatic, fusiform) choledochal cyst and presented with pain, fever, and jau…	10.1007/s00464-003-8288-5	<Go to ISI>://WOS:000227332900020
2000	A. O. Ciftci, I. Karnak, M. E. Senocak, F. C. Tanyel and N. Büyükpamukçu	Surgical injury of the biliary tract in children		A retrospective clinical study was performed to evaluate the etiology, incidence, diagnosis, management and outcome of patients presenting with surgical injury to the biliary tract. 4 boys were treated for operative biliary tract injuries between 1970 and 1997. This number represents less than 0.03% of all patients who underwent laparotomy in our unit during the same period. The mean age of the p…	10.1055/s-2008-1072335
2000	A. O. Ciftci, I. Karnak, M. E. Senocak, F. C. Tanyel and N. Büyükpamükçu	Surgical injury of the biliary tract in children		A retrospective clinical study was performed to evaluate the etiology, incidence, diagnosis, management and outcome of patients presenting with surgical injury to the biliary tract. 4 boys were treated for operative biliary tract injuries between 1970 and 1997. This number represents less than 0.03% of all patients who underwent laparotomy in our unit during the same period. The mean age of the p…	10.1055/s-2008-1072335	<Go to ISI>://WOS:000087322000006
2000	A. O. Ciftci, I. Karnak, M. E. Şenocak, F. C. Tanyel and N. Büyükpamukçu	Surgical injury of the biliary tract in children	Article	A retrospective clinical study was performed to evaluate the etiology, incidence, diagnosis, management and outcome of patients presenting with surgical injury to the biliary tract. 4 boys were treated for operative biliary tract injuries between 1970 and 1997. This number represents less than 0.03% of all patients who underwent laparotomy in our unit during the same period. The mean age of the p…	10.1055/s-2008-1072335	https://www.scopus.com/inward/record.uri?eid=2-s2.0-0034034630&doi=10.1055%2fs-2008-1072335&partnerID=40&md5=7d829bb66b4f7222e4cdc7f2cf8d2e1e
1945	W. H. Cole and J. T. Reynolds	Resection of the duodenum and head of the pancreas for primary carcinoma of the head of the pancreas and ampulla of Vater	Article	A new operation for resection of the duodenum and head of the pancreas for carcinoma is described. In this procedure a long loop end-to-side anastomosis is made between the stomach and the jejunum distal to the choledochojejunostomy. This secures drainage of the biliary tract proximal to the gastric anastomosis and so avoids the danger attendant upon passage of food over the common duct opening. …		https://www.scopus.com/inward/record.uri?eid=2-s2.0-50349103906&partnerID=40&md5=74545acec71d35f614629725eabc5ab8
2003	R. Colović, D. Bilanović, M. Jovanović and N. Grubor	[Long-term results of reconstruction of benign stenoses of the bile ducts]		Over 27 year period (1.01.1974-31.12.2001) a 168 patients (pts) were operated on for benign bile duct strictures of types I to IV according to Bismuth's classification. Reconstruction of fresh lesions and lesions and strictures of sectorial or segmental ducts were not taken into account. The later are to be the subject of separate publication. There were 107(63.7%) women and 61(36.3%) men of aver…	10.2298/sarh0302055c
2021	Ctri	TO COMPARE DIFFERENT SUTURING TECHNIQUES IN HEPATICOJEJUNOSTOMY - A RANDOMIZED CONTROLLED TRIAL	Trial registry record	INTERVENTION: Intervention1: CONTINUOUS HEPATICOJEJUNOSTOMY GROUP: CONTINUOUS SUTURING WILL BE DONE TO PERFORM HEPATICOJEJUNOSTOMY IN THIS GROUP Control Intervention1: INTERRUPTED HEPATICOJEJUNOSTOMY GROUP: INTERRUPTED SUTURING WILL BE DONE TO PERFORM HEPATICOJEJUNOSTOMY IN THIS GROUP CONDITION: Health Condition 1: K831‐ Obstruction of bile duct PRIMARY OUTCOME: TO COMPARE THE MEAN ANASTOMOSIS TI…		https://www.cochranelibrary.com/central/doi/10.1002/central/CN-02282244/full
2005	A. Dalgic, G. Moray, R. Emiroglu, H. Sozen, H. Karakayali, S. Boyacioglu, N. Bilgin and M. Haberal	Duct-to-duct biliary anastomosis with a "corner-saving suture" technique in living-related liver transplantation		OBJECTIVES: Biliary complications after living-related liver transplantation (LRLT) remain a major source of morbidity for recipients. We describe our technique and early results with 32 recipients who underwent LRLT with duct-to-duct anastomoses during the last 2 years. METHODS: Between January 2003 and December 2004, 50 patients underwent liver transplantation in our center with overall patient…	10.1016/j.transproceed.2005.08.046
2016	B. G. Dalton, K. W. Gonzalez, J. J. Dehmer, W. S. Andrews and R. J. Hendrickson	Transition of Techniques to Treat Choledochal Cysts in Children		INTRODUCTION: Traditionally open resection with hepaticojejunostomy (HJ) reconstruction has been the surgical treatment for cases of choledochal cyst. Our center has recently transitioned from open to laparoscopic and HJ to hepaticoduodenostomy (HD) as our preferred method of excision and biliary reconstruction. Our initial experience is presented here. MATERIALS AND METHODS: A single-center retr…	10.1089/lap.2015.0123
2016	B. G. A. Dalton, K. W. Gonzalez, J. J. Dehmer, W. S. Andrews and R. J. Hendrickson	Transition of techniques to treat choledochal cysts in children	Article	Introduction: Traditionally open resection with hepaticojejunostomy (HJ) reconstruction has been the surgical treatment for cases of choledochal cyst. Our center has recently transitioned from open to laparoscopic and HJ to hepaticoduodenostomy (HD) as our preferred method of excision and biliary reconstruction. Our initial experience is presented here. Materials and Methods: A single-center retr…	10.1089/lap.2015.0123	https://www.scopus.com/inward/record.uri?eid=2-s2.0-84955310945&doi=10.1089%2flap.2015.0123&partnerID=40&md5=839a160656a40036599067137863d4a1
2017	G. Dapri, N. A. Bascombe, L. Gerard, C. Samaniego Ballart, C. Gimenez Viñas and S. Saussez	Completely Intracorporeal Handsewn Laparoscopic Anastomoses During Whipple Procedure		BACKGROUND: Whipple procedure has been described since 1935,1 using classic open surgery. With the advent of minimally invasive surgery (MIS), it has been described to be feasible using the latest technology.2 (,) 3 In this video the authors report a full laparoscopic Whipple procedure, realizing the three anastomoses by intracorporeal handsewn method. VIDEO: A 70-year-old man who presented with …	10.1245/s10434-017-5944-x
1991	D. L. Dawson and G. J. Jurkovich	Hepatic duct disruption from blunt abdominal trauma: case report and literature review		A laceration-avulsion injury of the hepatic duct from blunt trauma is described. Operative findings rather than preoperative studies led to the correct diagnosis. A combination of suture repair, left hepatic duct ligation, and hepaticojejunostomy were used to primarily manage this complex injury. Postoperative hepatobiliary scintigraphy and clinical follow-up over 1 year demonstrate satisfactory …	10.1097/00005373-199112000-00024
1991	D. L. Dawson and G. J. Jurkovich	HEPATIC DUCT DISRUPTION FROM BLUNT ABDOMINAL-TRAUMA - CASE-REPORT AND LITERATURE-REVIEW		A laceration-avulsion injury of the hepatic duct from blunt trauma is described. Operative findings rather than preoperative studies led to the correct diagnosis. A combination of suture repair, left hepatic duct ligation, and hepaticojejunostomy were used to primarily manage this complex injury. Postoperative hepatobiliary scintigraphy and clinical follow-up over 1 year demonstrate satisfactory …	10.1097/00005373-199112000-00024	<Go to ISI>://WOS:A1991GW88500024
2023	M. D'Hondt and D. A. Wicherts	Robotic biliary surgery for benign and malignant bile duct obstruction: a case series		The majority of patients with benign or malignant biliary obstruction require surgical treatment with a bilio-enteric anastomosis. This requires fine dissection and advanced suturing. Robotic surgery may overcome some major limitations of conventional laparoscopic surgery. The precise role of robotic biliary surgery is, however, still to be defined. In our institution, patients requiring complex …	10.1007/s11701-022-01392-y	<Go to ISI>://WOS:000771632900001
1986	G. Di Matteo, A. Cancrini Jr and G. Palazzini	Synthetic absorbable sutures in biliary-enteric anastomoses	Article			https://www.scopus.com/inward/record.uri?eid=2-s2.0-0022871092&partnerID=40&md5=0a89a077b910df727f2349449a43be02
2018	M. Diao, L. Li and W. Cheng	Single-incision laparoscopic hepaticojejunostomy for children with perforated choledochal cysts		BACKGROUND: Conventionally, perforated choledochal cyst (CDC) is a contraindication of laparoscopic treatment. The current study is to evaluate efficacy of single-incision laparoscopic hepaticojejunostomy (SILH) in children with perforated CDCs. METHODS: One hundred and thirty-three children with perforated CDCs who underwent SILHs in our hospital between August 2011 and August 2017 were reviewed…	10.1007/s00464-018-6047-x
2014	M. Diao, L. Li, Q. Li, M. Ye and W. Cheng	Challenges and strategies for single-incision laparoscopic Roux-en-Y hepaticojejunostomy in managing giant choledochal cysts		BACKGROUND/PURPOSE: Giant choledochal cyst (CDC) is thought to be a challenge for one-stage single-incision laparoscopic hepaticojejunostomy (SILH). We herewith designed the strategies for SILH in surgical management of giant CDC children, and reported its outcomes. METHODS: Twenty-eight patients with giant CDCs successfully underwent SILH between April 2011 and October 2013. With guidance of an …	10.1016/j.ijsu.2014.03.007
1998	L. A. DiFronzo, S. Egrari and T. X. O'Connell	Safety and durability of single-layer, stentless, biliary-enteric anastomosis		Biliary-enteric anastomosis has long been associated with significant complications of early bile leak, cholangitis, and late stricture formation, and controversy exists regarding which operative technique best prevents these problems. Biliary-enteric anastomosis was performed using a single-layer running 4-0 polyglactin (Vicryl) suture, without a transanastomotic stent, in 97 patients by a singl…
2021	O. N. Dilek, F. Güngör, H. Bag, T. Acar and A. Atay	The role of portoenterostomy in the treatment of patients with multiple bile duct trauma: Case series and review of the literature		BACKGROUND: Hepaticojejunostomy is a challenging and complex procedure to be administered with the confidence, in conditions which contain a large number of bile duct damaged by benign pathologies or major bile duct trauma. METHODS: Here, our clinical series of portoenterostomy (PE), in which we applied in patients who had aggressive hilar dissection for hilar benign biliary pathologies and major…	10.14744/tjtes.2020.64859	<Go to ISI>://WOS:000642344300015
2021	O. N. Dilek, F. Güngör, H. Bağ, T. Acar and A. Atay	The role of portoenterostomy in the treatment of patients with multiple bile duct trauma: Case series and review of the literature		BACKGROUND: Hepaticojejunostomy is a challenging and complex procedure to be administered with the confidence, in conditions which contain a large number of bile duct damaged by benign pathologies or major bile duct trauma. METHODS: Here, our clinical series of portoenterostomy (PE), in which we applied in patients who had aggressive hilar dissection for hilar benign biliary pathologies and major…	10.14744/tjtes.2020.64859
2005	M. Dirlik, M. Çaglikulekçi, H. Canbaz, B. Üstünsoy, K. Öcal, T. Çolak, T. Akça and S. Aydin	The analysis of our patients with biliary injuries		Purpose: The aim of this study is to review risk factors, prevention, management and timing of surgery, presentation, investigation and principles of treatment for biliary injuries and strictures with retrospective examination of our cases. Background: Bile duct injuries still continue to be one of the most serious problems in surgical practice. By far iatrogenic strictures following upper abdomi…		<Go to ISI>://WOS:000420131900005
2005	M. Dirlik, M. Çaglikülekçi, H. Canbaz, B. Üstünsoy, K. Öcal, T. Çolak, T. Akça and S. Aydin	The analysis of our patients with biliary injuries	Review	Purpose: The aim of this study is to review risk factors, prevention, management and timing of surgery, presentation, investigation and principles of treatment for biliary injuries and strictures with retrospective examination of our cases. Background: Bile duct injuries still continue to be one of the most serious problems in surgical practice. By far iatrogenic strictures following upper abdomi…		https://www.scopus.com/inward/record.uri?eid=2-s2.0-33645399032&partnerID=40&md5=4a25a07ce16b868184450e9ec851dac9
2021	Drks	Continuous versus interrupted suture technique for hepaticojejunostomy (HEKTIK trial)	Trial registry record	INTERVENTION: Intervention 1: Interrupted suture technique for hepaticojejunostomy Intervention 2: Continuous suture technique for hepaticojejunostomy CONDITION: C24 ‐ Malignant neoplasm of other and unspecified parts of biliary tract C25.0 ‐ Malignant neoplasm: Head of pancreas PRIMARY OUTCOME: Prevalence of early postoperative anastomotic leakage SECONDARY OUTCOME: ‐ Operative time; ‐ Postopera…		https://www.cochranelibrary.com/central/doi/10.1002/central/CN-02240957/full
2012	A. Dubecz, J. Ottmann, M. Schweigert, R. J. Stadlhuber, M. Feith, V. Wiessner, H. Muschweck and H. J. Stein	Management of ERCP-related small bowel perforations: the pivotal role of physical investigation		BACKGROUND: Management of endoscopic retrograde cholangiopancreatography (ERCP)-associated duodenal perforation remains controversial. Some recommend surgery, while others recommend conservative treatment. METHODS: A retrospective chart review was conducted to identify patients treated at our institution for ERCP-related duodenal perforations. Study variables included indication for ERCP, clinica…	10.1503/cjs.027110
1997	E. Elton and D. A. Howell	Diagnostic and therapeutic ERCP using an extended-length pediatric colonoscope in long-limb surgical bypass patients	Article	Background: Using standard duodenoscopes, ERCP is generally not feasible in patients who have undergone Whipple or Roux-en-Y bypass procedures. We previously reported the use of a push enteroscope for ERCP in such patients (Gastrointest Endosc 1996;43:383), but the need for custom made extra-long accessories limits the widespread applicability of this technique. Although 130 cm pediatric colonosc…	10.1016/S0016-5107(97)80422-1	https://www.scopus.com/inward/record.uri?eid=2-s2.0-33748967807&doi=10.1016%2fS0016-5107%2897%2980422-1&partnerID=40&md5=62ba04a02d6651ceae9384f6096520e8
2007	E. Felekouras, T. Megas, O. P. Michail, I. Papaconstantinou, N. Nikiteas, D. Dimitroulis, J. Griniatsos, A. Tsechpenakis and G. Kouraklis	Emergency liver resection for combined biliary and vascular injury following laparoscopic cholecystectomy: case report and review of the literature		A 75-year-old woman suffering from symptomatic cholelithiasis was admitted to our hospital for elective laparoscopic cholecystectomy (LC). Intraoperatively, because of severe inflammation and dense adhesions in the region of the Calot triangle and bleeding arising from the porta hepatis which obscured the operating field, the method was converted to a conventional open approach. Copious hemostasi…	10.1097/01.smj.0000242793.15923.1a
1980	M. Fernández	Treatment of benign strictures of the bile ducts	Article	In 2720 operations on the bile ducts, we have repaired 52 strictures caused by accidental injuries. In 39 cases the strictures were located at the level of the bifurcation of the common hepatic duct. The surgical treatment in 39 cases consisted of left hepaticojejunostomy described by Hepp-Couinaud, which involves a side-to-side anastomosis between a defunctionalized jejunal limb and the left hep…	10.1007/BF02393183	https://www.scopus.com/inward/record.uri?eid=2-s2.0-0019161265&doi=10.1007%2fBF02393183&partnerID=40&md5=9a5eb70e1c7f37bbd2239ce56bbd059d
2021	E. R. R. Figueira, T. Franzini, T. N. Costa, A. C. Madruga-Neto, H. G. Guedes, V. C. Romano, I. Ceconello and E. G. H. de Moura	Laparoscopic SpyGlass cholangioscopy evaluation during bilioenteric anastomosis for hepatolithiasis, a case report		INTRODUCTION: Careful evaluation of intrahepatic injury of biliary tract diseases is crucial to assure proper management and estimate disease prognosis. Hepatholithiasis is a rare condition that can be associated to cholestatic liver diseases. Additional tools to improve diagnosis and patient care are of great interest specially if associated to decreased morbidity. Recently the spread of single-…	10.1016/j.ijscr.2020.12.013
1983	D. E. Fry	Surgical techniques in the management of distal biliary tract obstruction		Management of obstruction in the distal biliary tree requires the use of different techniques depending upon the cause of obstruction and numerous patient-risk variables. The techniques of choledochoduodenostomy, sphincteroplasty, and choledochojejunostomy are discussed. The common technical component in each of these procedures is the use of monofilament 4-0 polypropylene in a continuous, single…
2024	T. Fujii, T. Onoe, N. Tanimine, Y. Shimizu and H. Tashiro	Treatment of intractable isolated bile leakage occurring after right anterior sectionectomy for hepatocellular carcinoma: Right hepatico-jejunostomy		Introduction: An isolated bile leakage is a relatively rare type of postoperative bile leakage. Most isolated bile leakages require invasive procedures such as surgical approaches. Presentation of cases: The right hepatic duct was intraoperatively injured during right anterior sectionectomy. Bile leakage occurred postoperatively in the injured bile duct, although the injured bile duct was repaire…	10.1016/j.ijscr.2024.110125	<Go to ISI>://WOS:001301179700001
2016	M. Gachabayov and P. Mityushin	An intriguing case of gallstone ileus after hepaticojejunostomy caused by a "stone on a suture"		Gallstone ileus (GI) is a mechanical obstruction of small or large bowel caused by gallstone passed to the intestinal lumen through spontaneous or postoperative biliodigestive fistula. A 42-year-old female patient was admitted with the clinical presentation of small bowel obstruction. She underwent hepaticojejunostomy 4 years prior to admission for primary sclerosing cholangitis. Barium meal foll…	10.4103/1735-1995.189697
2020	P. Gao, Y. B. Li, Y. Q. Cai, H. Cai, X. Wang and B. Peng	[Two Cases of Laparoscopic Pancreaticoduodenectomy in the Sophisticated and Complicated Situations (with Video)]		OBJECTIVE: To explore the individualized surgical strategies and surgical methods which can greatly improve the efficacy and safety of laparoscopic pancreaticoduodenectomy in difficult and complicated situations, such as pancreatic head malignant tumors invade the major vascular and chronic pancreatitis with severe abdominal adhesions. METHODS: Case 1：A 65-year-old man with jaundice was diagnosed…	10.12182/20200760501
2022	J. Geers, J. Jaekers, H. Topal, A. Collignon and B. Topal	Bile duct injury in laparoscopic cholecystectomy with a posterior infundibular approach		Aims: Bile duct injury (BDI) in laparoscopic cholecystectomy (LC) has a significant impact on morbidity and mortality. Although the critical view of safety (CVS) concept is the most widely supported approach to prevent BDI, alternative approaches are used as well. The aim was to evaluate the incidence, severity, and management of bile duct injury in LC, using a posterior infundibular approach. Me…	10.5348/100100z04mc2022ra	<Go to ISI>://WOS:000906850100001
1990	M. Genoni, M. Decurtins and F. Largiadèr	[Postoperative complications following biliodigestive anastomoses]		Between 1980 and 1988 a total of 91 bilidigestive anastomoses were performed in 91 patients at the University Hospital of Zurich. Fifty-seven percent of the patients with an average age of 55 years were male. The main reasons for surgery were cancer of the pancreas, gallbladder or bile-duct in 38%, and chronic pancreatitis in 33%. In 57% the bilidigestive anastomosis was performed as hepaticojeju…
2011	D. Germanova, V. Lucidi, A. Buggenhout, N. Boon, N. Bourgeois, D. Degré, T. Gustot, C. Moreno, M. A. Bali, D. Brisbois and V. Donckier	Liver transplantation in cases of portal vein thrombosis in the recipient: a case report and review of the various options		Several surgical techniques have been developed to allow liver transplantation in cases of complete portal vein thrombosis in the recipient. Despite this, these transplantations remain associated with a significant complication rate. We report herein a case of liver transplantation in a patient with complete portal vein thrombosis, underlying the potential pitfalls and the risk of intestinal sutu…	10.1016/j.transproceed.2011.09.036
2012	H. Goessmann, S. A. Lang, S. Fichtner-Feigl, M. N. Scherer, H. J. Schlitt, C. Stroszczynski, A. G. Schreyer and A. A. Schnitzbauer	[Biliodigestive anastomosis: indications, complications and interdisciplinary management]		Techniques for biliodigestive anastomoses are a frequent indication in primary surgical interventions. Moreover, they are required to manage secondary complications of hepatobiliary surgery. Evidence for the management of complications following biliodigestive anastomoses is low. Biliodigestive anastomoses can be performed as hepaticojejunostomy, hepatojejunostomy/portoenterostomy and hepaticoduo…	10.1007/s00104-012-2365-z
2006	I. González, A. A. Abdo, O. López, J. C. Hernández, M. Samada, M. Cepero, L. Ramos, R. Ysla, G. Madrigal, S. A. Collera, J. Dominguez, J. Diaz, P. P. Benitez and R. Castellanos	First 100 liver transplants at the medico-surgical research center (CIMEQ)		In July 1999 we began a liver transplant program that to October 2005 has included 100 liver transplants in 92 patients, eight retransplants, and two combined liver and kidney grafts. Twelve transplants were in pediatric patients, who showed a 92% survival rate in the first year. Fifty-four percent of the patients were male and 46% female. The most frequent etiologies of cirrhosis were 27% hepati…	10.1016/j.transproceed.2006.08.088
2017	N. Gowda, R. Pendlimari and C. S. Sushrutha	Critical sutures in hepatico-jejunostomy	Journal article; Conference proceeding	Background:Most common technique for Hepaticojejunostomy (HJ) described by Blumgart, is retrocolic roux‐en‐Y Hepaticojejunostomy. We describe a modified technique of HJ with emphasis to critical sutures. Most leaks are at corner stitches. AIM: Short‐term and long‐term outcomes of modified technique of HJ (MHJ), V/S standard Blumgart technique (BHJ). Methods: All HJ's done in our department were r…		https://www.cochranelibrary.com/central/doi/10.1002/central/CN-01408662/full
2019	A. E. Grinchesku, A. G. Butyrskii and S. S. Khilko	SURGICAL MANAGEMENT OF MIRIZZI'S SYNDROME	Article	Complicated gallstone disease causes operative difficulties despite surgeon's experience and patient's examination. We have an experience of surgical management in patients with Mirizzi's syndrome (MS) that made3,2% from a total number of operated patients with cholelithiasis (women 74%, men 26%). Patient's age was from 28 to93years old.We want to stress that the final form of MS is defined only …	10.17816/brmma13037	https://www.scopus.com/inward/record.uri?eid=2-s2.0-85154589033&doi=10.17816%2fbrmma13037&partnerID=40&md5=b432884eba7c9cd46186d822304484eb
1999	A. T. Gurbuz, D. Watson and M. E. Fenoglio	Laparoscopic choledochoduodenostomy		Laparoscopic cholecystectomy has become the gold standard for treatment of patients with symptomatic cholelithiasis. Management of common bile duct stones in the era of laparoscopy is an area of controversy. Although perioperative endoscopic retrograde cholangiography remains as a widely used procedure, experience is accumulating on the exploration of the common bile duct with the laparoscope. A …		<Go to ISI>://WOS:000078931400004
2023	R. P. Gurram, S. L. Harilal, S. Gnanasekaran, S. R. Choudhury, B. Pottakkat and K. Raja	External pancreatic ductal stenting in minimally invasive pancreatoduodenectomy: How to do it?		It has been shown that external pancreatic ductal stenting (EPDS) can reduce the incidence of clinically relevant postoperative pancreatic fistula. Although studies have described EPDS in open pancreaticoduodenectomy (PD), EPDS in minimally invasive PD has not been reported yet. Thus, the objective of this study was to describe the technique of EPDS in minimally invasive PD. The procedure was per…	10.14701/ahbps.22-098	<Go to ISI>://WOS:001136938800008
2023	R. P. Gurram, S. L. Harilal, S. Gnanasekaran, S. Ray Choudhury, B. Pottakkat and K. Raja	External pancreatic ductal stenting in minimally invasive pancreatoduodenectomy: How to do it?	Article	It has been shown that external pancreatic ductal stenting (EPDS) can reduce the incidence of clinically relevant postoperative pancreatic fistula. Although studies have described EPDS in open pancreaticoduodenectomy (PD), EPDS in minimally invasive PD has not been reported yet. Thus, the objective of this study was to describe the technique of EPDS in minimally invasive PD. The procedure was per…	10.14701/ahbps.22-098	https://www.scopus.com/inward/record.uri?eid=2-s2.0-85160393035&doi=10.14701%2fahbps.22-098&partnerID=40&md5=a9e878717aec9b6fa7fcc7accd0c2931
2023	R. P. Gurram, L. H. S, S. Gnanasekaran, S. R. Choudhury, B. Pottakkat and K. Raja	External pancreatic ductal stenting in minimally invasive pancreatoduodenectomy: How to do it?		It has been shown that external pancreatic ductal stenting (EPDS) can reduce the incidence of clinically relevant postoperative pancreatic fistula. Although studies have described EPDS in open pancreaticoduodenectomy (PD), EPDS in minimally invasive PD has not been reported yet. Thus, the objective of this study was to describe the technique of EPDS in minimally invasive PD. The procedure was per…	10.14701/ahbps.22-098
2007	M. Haberal, S. Sevmis, R. Emiroglu, H. Karakayali and G. Arslan	Duct-to-duct biliary reconstruction in pediatric liver transplantation: one center's results		In pediatric liver transplantation, both for cadaveric and living-related patients, the Roux-en-Y hepaticojejunostomy is often preferable to biliary reconstruction. Duct-to-duct biliary reconstruction in pediatric patients has been utilized only in a limited numbers of studies. Here, we retrospectively review our experience with duct-to-duct biliary reconstruction in pediatric liver transplantati…	10.1016/j.transproceed.2007.02.046
2022	S. Hajibandeh, S. Hajibandeh, A. Parente, D. Bartlett, N. Chatzizacharias, B. V. M. Dasari, H. Hartog, M. Perera, R. Marudanayagam, R. P. Sutcliffe, K. J. Roberts, J. R. Isaac and D. F. Mirza	Meta-analysis of interrupted versus continuous suturing for Roux-en-Y hepaticojejunostomy and duct-to-duct choledochocholedochostomy		AIMS: To compare outcomes of interrupted (IS) and continuous (CS) suturing techniques for Roux-en-Y hepaticojejunostomy and duct-to-duct choledochocholedochostomy. METHODS: The study protocol was prospectively registered in PROSPERO (registration number: CRD42021286294). A systematic search of MEDLINE, CENTRAL, and Web of Science and bibliographic reference lists were conducted (last search: 14th…	10.1007/s00423-022-02548-y
2022	S. Hajibandeh, S. Hajibandeh, A. Parente, D. Bartlett, N. Chatzizacharias, B. V. M. Dasari, H. Hartog, M. T. P. R. Perera, R. Marudanayagam, R. P. Sutcliffe, K. J. Roberts, J. R. Isaac and D. F. Mirza	Meta-analysis of interrupted versus continuous suturing for Roux-en-Y hepaticojejunostomy and duct-to-duct choledochocholedochostomy	Article	Aims: To compare outcomes of interrupted (IS) and continuous (CS) suturing techniques for Roux-en-Y hepaticojejunostomy and duct-to-duct choledochocholedochostomy. Methods: The study protocol was prospectively registered in PROSPERO (registration number: CRD42021286294). A systematic search of MEDLINE, CENTRAL, and Web of Science and bibliographic reference lists were conducted (last search: 14th…	10.1007/s00423-022-02548-y	https://www.scopus.com/inward/record.uri?eid=2-s2.0-85129858262&doi=10.1007%2fs00423-022-02548-y&partnerID=40&md5=9817600b2011fe0fa67761debd27b1db
2022	S. Hajibandeh, S. Hajibandeh and I. Patel	Meta-analysis of interrupted versus continuous suturing for Roux-en-Y hepaticojejunostomy and duct-to-duct choledochocholedochostomy			10.1093/bjs/znac248.104	<Go to ISI>://WOS:000843334600140
2004	H. S. Han and N. J. Yi	Laparoscopic Roux-en-Y choledochojejunostomy for benign biliary disease		Roux-en-Y choledochojejunostomy (RYCJ) is frequently used for biliary bypass surgery. However, reports on laparoscopic RYCJ are scarce. Between February 1997 and February 2002, laparoscopic RYCJ was performed in 6 patients with a recurrent common bile duct (CBD) stone or a benign biliary stricture. The first procedure involved the laparoscopic preparation of the CBD. The Roux limb prepared with a…	10.1097/00129689-200404000-00006
2004	H. S. Han and N. J. Yi	Laparoscopic Roux-en-Y choledochojejunostorny for benign biliary disease		Roux-en-Y choledochojejunostomy (RYCJ) is frequently used for biliary bypass surgery. However, reports on laparoscopic RYCJ are scarce. Between February 1997 and February 2002, laparoscopic RYCJ was performed in 6 patients with a recurrent common bile duct (CBD) stone or a benign biliary stricture. The first procedure involved the laparoscopic preparation of the CBD. The Roux limb prepared with a…	10.1097/00129689-200404000-00006	<Go to ISI>://WOS:000231374900006
2024	J. H. Han, J. H. Lee, Y. Park, B. J. Kwak, K. B. Song, W. Lee, D. W. Hwang and S. C. Kim	Comparison of Surgical Outcomes of Laparoscopic and Robotic Surgery in Adult Choledochal Cysts		Background: Minimally invasive surgery (MIS) for cyst excision and Roux-en-Y hepaticojejunostomy (HJ) is widely performed for adult choledochal cysts. Few articles compared the robotic and laparoscopic approaches for choledochal cysts.Methods: Between 2014 and 2022, 157 patients who underwent MIS for choledochal cysts were retrospectively analyzed. Perioperative outcomes of patients who underwent…		<Go to ISI>://WOS:001145551900009
2000	K. Hasegawa, M. Makuuchi, K. Kubota, T. Takayama and M. Watanabe	Reconstruction of small and fragile bile ducts without mucosa-to-mucosa anastomosis		We describe a simple and easy technique for performing choledochojejunostomy without the need to suture the full thickness of the ductal and intestinal walls for patients in whom standard choledochojejunostomy is difficult because the stumps of the residual bile ducts are small and fragile. This technique is useful in partial liver transplantation or after hepatectomy that includes removal of the…	10.1001/archsurg.135.5.596
2003	S. I. Hasukić	[Bile duct injuries in laparoscopic cholecystectomy]		The aim this study was to analyse our management bile duct injuries following laparoscopic cholecystectomy. PATIENTS AND METHODS: This prospective-retrospective study presents six cases of major bile duct injuries that occurred in our first 1000 laparoscopic cholecystectomies. Neuhaus et al. classification was used in this study. RESULTS: Bile duct injuries following laparoscopic cholecystectomy …
2013	H. Hayashi, H. Takamura, Y. Ohbatake, M. Shoji, S. Nakanuma, H. Nakagawara, T. Miyashita, H. Tajima, H. Kitagawa, T. Tani, K. Shimizu and T. Ohta	Internal hernia in a liver transplant recipien: a case report		Biliary complications have great importance for liver transplant recipients because of affecting long-term prognosis. In rare situations, an internal hernia of the Roux-en-Y loop cause graft injury. A 42-year-old woman with a history of living donor liver transplantation 6 years ago presented with prolonged graft injury during the past 6 months. She suddenly developed ileus of the small bowel wit…	10.1155/2013/923647
2021	O. L. Hernandez, M. Azhar, E. E. Okpokpo, P. Gaisinskaya and D. Forcione	Decades-Long Recurrent Gram Negative Sepsis Secondary to Suture-Seeded Biliary Stone Following Choledochojejunostomy				<Go to ISI>://WOS:000717526102564
2012	S. Hirano, E. Tanaka, T. Tsuchikawa, J. Matsumoto, T. Shichinohe and K. Kato	Techniques of biliary reconstruction following bile duct resection (with video)		In several clinical situations, including resection of malignant or benign biliary lesions, reconstruction of the biliary system using the Roux-en-Y jejunum limb has been adopted as the standard procedure. The basic technique and the procedural knowledge essential for most gastroenterological surgeons are described in this article, along with a video supplement. Low complication rates involving a…	10.1007/s00534-011-0475-5	<Go to ISI>://WOS:000302091900002
2019	T. Hori	Comprehensive and innovative techniques for laparoscopic choledocholithotomy: A surgical guide to successfully accomplish this advanced manipulation		Surgeries for benign diseases of the extrahepatic bile duct (EHBD) are classified as lithotomy (i.e., choledocholithotomy) or diversion (i.e., choledochojejunostomy). Because of technical challenges, laparoscopic approaches for these surgeries have not gained worldwide popularity. The right upper quadrant of the abdomen is advantageous for laparoscopic procedures, and laparoscopic choledochojejun…	10.3748/wjg.v25.i13.1531
1986	D. R. Hunt and P. L. Travers	LONG-TERM BILIARY ACCESS BY MODIFIED HEPATICOJEJUNOSTOMY FOR HIGH BILE-DUCT STRICTURE		Patients with recurrent high bile duct strictures pose special problems for management. Relief of obstruction by hepaticojejunostomy is usually possible but the standard technique does not permit long term access. Six patients with benign strictures involving hepatic ducts have been treated by a simple modification of hepaticojejunostomy retaining access for either balloon dilatation of intrahepa…	10.1111/j.1445-2197.1986.tb01865.x	<Go to ISI>://WOS:A1986A523800005
2016	S. Hwang, T. Y. Ha, G. W. Song and D. H. Jung	Cluster hepaticojejunostomy with radial spreading anchoring traction technique for secure reconstruction of widely opened hilar bile ducts		Secure reconstruction of multiple hepatic ducts that are severely damaged by tumor invasion or iatrogenic injury is a challenge. Failure of percutaneous or endoscopic biliary stenting requires lifelong placement of one or more percutaneous transhepatic biliary drainage (PTBD) tubes. For such difficult situations, we devised a surgical technique termed cluster hepaticojejunostomy (HJ), which can b…	10.14701/kjhbps.2016.20.2.66
2021	S. Hwang, D. H. Jung, S. K. Lee and M. H. Kim	Indication and surgical techniques of bypass choledochojejunostomy for intractable choledocholithiasis		Despite development in endoscopic treatment and minimally invasive surgery for choledocholithiasis, there remains a small number of patients who require bypass Roux-en-Y choledochojejunostomy (RYCJ) because of the intractable occurrence of common bile duct (CBD) stones. We herein present the detailed procedures of open RYCJ customized for intractable choledocholithiasis. The first method is a sid…	10.14701/ahbps.2021.25.2.259
2019	S. Ieiri, M. Murakami, T. Baba, T. Harumatsu and K. Yamada	Technical tips concerning laparoscopic hepaticojejunostomy for choledochal cyst in children with a focus on secure anastomosis for small hepatic ducts	Article	Laparoscopic hepaticojejunostomy for choledochal cyst in children is one of the most technically challenging operative procedures. Recent advances in high-definition imaging modalities have brought a better intraperitoneal visibility and expanded the indication to meticulous anastomosis for small bile ducts. In our standardized method, the hepatic duct is resected at the common hepatic duct level…	10.21037/ales.2019.02.03	https://www.scopus.com/inward/record.uri?eid=2-s2.0-85149423316&doi=10.21037%2fales.2019.02.03&partnerID=40&md5=6f04475f712a51967e4d9a703f201bcf
2001	T. Ikegami, T. Nishizaki, K. Kishikawa, K. Nomoto, H. Uchiyama, R. Ohta, S. Hiroshige and K. Sugimachi	Biliary reconstruction in living donor liver transplantation with dye injection leakage test and without stent use		Biliary complication remains a significant source of morbidity and mortality in living donor liver transplantation. From October 1996 to December 1999, 34 patients underwent 35 living donor liver transplantations at Kyushu University Hospital. In the initial twenty cases, anastomotic internal stents were placed. In the most recent fifteen cases, no internal stent was inserted and routine postreco…
2023	J. Ishii, G. Miyano, T. Takahashi, T. Ochi, Y. Miyake, H. Koga, S. Seo, G. J. Lane, K. Fukumoto, A. Arakawa and A. Yamataka	Oncologic safety of Carrel patch hepaticojejunostomy for treating cystic-type choledochal cyst in children based on 20-plus years follow-up		Aim: During choledochal cyst (CC) excision, the hepaticojejunostomy anastomosis (HJA) can be performed conventionally (CHJA) or with a Carrel patch (CPA). CPA can increase CHD diameter to 10-13 mm, preventing anastomotic stenosis and intrahepatic bile duct (IHBD) stones but may be at risk for malignant transformation. Methods: The medical records of 83 cystic-type CC with CHD <= 9 mm followed up …	10.1007/s00383-022-05339-0	<Go to ISI>://WOS:000905055800002
2002	T. Ishiko, H. Egawa, M. Kasahara, T. Nakamura, F. Oike, S. Kaihara, T. Kiuchi, S. Uemoto, Y. Inomata and K. Tanaka	Duct-to-duct biliary reconstruction in living donor liver transplantation utilizing right lobe graft		OBJECTIVE: To assess the feasibility and safety of duct-to-duct biliary anastomosis for living donor liver transplantation (LDLT) utilizing the right lobe. SUMMARY BACKGROUND DATA: Biliary tract complications remain one of the most serious problems after liver transplantation. Roux-en-Y hepaticojejunostomy has been a standard procedure for biliary reconstruction in LDLT with a partial hepatic gra…	10.1097/00000658-200208000-00012
1995	Y. Ishizaki, Y. Bandai, K. Shimomura, Y. Idezuki and M. Makuuchi	HEALING-PROCESS OF SUTURELESS CHOLEDOCHOJEJUNOSTOMY IN AN EXPERIMENTAL-MODEL		The healing characteristics and morphological features of sutureless choledochojejunostomy were investigated in a rat experimental model. The common bile duct of 34 conditioned Wistar rats was exposed, divided transversely and a choledochojejunostomy constructed with only a vinyl chloride tube positioned between the common duct and jejunum. The animals were killed 4, 12 and 52 weeks after surgery…	10.1002/bjs.1800820837	<Go to ISI>://WOS:A1995RM11800033
1993	H. Isozaki, K. Okajima, H. Mizutani and Y. Takeda	THE SUCCESSFUL SURGICAL-MANAGEMENT OF PERFORATION AFTER ENDOSCOPIC SPHINCTEROTOMY - REPORT OF 2 CASES		Retroperitoneal perforation following endoscopic sphincterotomy (EST) is an infrequent but serious complication with a high mortality rate in patients who do not receive prompt treatment. We report herein two cases of perforation, diagnosed 3 and 7 days after EST, one of whom was treated by choledochojejunostomy (Roux-en-Y) and suturing of the perforation site with jejunal patching, and the other…	10.1007/bf00308982	<Go to ISI>://WOS:A1993MF15100015
2014	B. Jablonska	End-to-end ductal anastomosis in biliary reconstruction: indications and limitations		End-to-end ductal anastomosis is a physiologic biliary reconstruction that is commonly used in liver transplantation and less frequently in the surgical treatment of iatrogenic bile duct injuries. Currently, end-to-end ductal anastomosis is the biliary reconstruction of choice for liver transplantation in most adult patients. In recent years, it has also been performed for liver transplantation i…	10.1503/cjs.016613	<Go to ISI>://WOS:000342992500021
2014	B. Jabłonska	End-to-end ductal anastomosis in biliary reconstruction: indications and limitations		End-to-end ductal anastomosis is a physiologic biliary reconstruction that is commonly used in liver transplantation and less frequently in the surgical treatment of iatrogenic bile duct injuries. Currently, end-to-end ductal anastomosis is the biliary reconstruction of choice for liver transplantation in most adult patients. In recent years, it has also been performed for liver transplantation i…	10.1503/cjs.016613
2021	A. A. Javed, M. B. Mirza, J. G. Sham, D. M. Ali, G. F. Jones, S. Sanjeevi, R. A. Burkhart, J. L. Cameron, M. J. Weiss, C. L. Wolfgang and J. He	Postoperative biliary anastomotic strictures after pancreaticoduodenectomy	Article	Background: Biliary anastomotic stricture (BAS) is an uncommon complication of pancreaticoduodenectomy (PD). As PDs are performed more frequently, BAS may become a more common pathologic entity requiring clinical engagement. The aim of this study was to report the incidence of BAS in the modern era of pancreatic surgery and identify risk factors associated with it. Methods: Patients undergoing PD…	10.1016/j.hpb.2021.04.008	https://www.scopus.com/inward/record.uri?eid=2-s2.0-85106340371&doi=10.1016%2fj.hpb.2021.04.008&partnerID=40&md5=c3e5ea744a833b798758da71fd87943c
2021	A. A. Javed, M. B. Mirza, J. G. Sham, D. M. Ali, G. F. t. Jones, S. Sanjeevi, R. A. Burkhart, J. L. Cameron, M. J. Weiss, C. L. Wolfgang and J. He	Postoperative biliary anastomotic strictures after pancreaticoduodenectomy		BACKGROUND: Biliary anastomotic stricture (BAS) is an uncommon complication of pancreaticoduodenectomy (PD). As PDs are performed more frequently, BAS may become a more common pathologic entity requiring clinical engagement. The aim of this study was to report the incidence of BAS in the modern era of pancreatic surgery and identify risk factors associated with it. METHODS: Patients undergoing PD…	10.1016/j.hpb.2021.04.008
2016	T. Jimbo, S. Ieiri, S. Obata, M. Uemura, R. Souzaki, N. Matsuoka, T. Katayama, K. Masumoto, M. Hashizume and T. Taguchi	Preoperative simulation regarding the appropriate port location for laparoscopic hepaticojejunostomy: a randomized study using a disease-specific training simulator		PURPOSE: We verified the appropriate port location for laparoscopic hepaticojejunostomy using a comprehensive laparoscopic training simulator. METHODS: We developed a hepaticojejunostomy model, consist of common hepatic duct and intestine and participants required to place two sutures precisely using two different port locations (A: standard port location, B: modified port location). The order of…	10.1007/s00383-016-3937-7
2000	M. W. Johnson, P. Thompson, A. Meehan, P. Odell, M. J. Salm, D. A. Gerber, S. L. Zacks, M. W. Fried, R. Shrestha and J. H. Fair	Internal biliary stenting in orthotopic liver transplantation		Biliary complications account for significant morbidity in orthotopic liver transplantation (OLT), with a reported incidence ranging from 6% to 47%, and many centers are reassessing the need and options available for stenting the biliary anastomosis. We report on our experience using a 6F Silastic, double-J, ureteral stent as an internal biliary stent in OLT. From October 15, 1995, to September 3…	10.1053/lv.2000.5303
1995	D. B. Jones, J. D. Brewer, T. A. Meininger and N. J. Soper	Sutured or fibrin-glued laparoscopic choledochojejunostomy		Minimally invasive techniques for choledochojejunostomy offer theoretical advantages for palliating unresectable periampullary neoplasms. Fibrin glue, a biologic adhesive containing concentrated fibrinogen, may obviate suturing and promote healing without stricture formation. We examined the technical ability to perform laparoscopic choledochojejunostomy (LCJ) and the applicability of thrombin-ac…	10.1007/bf00188465
1997	D. B. Jones, J. S. Wu and N. J. Soper	Laparoscopic pancreaticoduodenectomy in the porcine model		BACKGROUND: Minimally invasive techniques offer theoretical advantages for treating resectable periampullary neoplasms. Laparoscopic pancreaticoduodenectomy (LPD) was first reported in 1992 and has been performed clinically despite lack of animal data to support the operation. The purpose of this study was to develop LPD in an acute porcine model and to assess safety and efficacy before consideri…	10.1007/s004649900356
2016	M. Joudi, A. Sabzevari, M. Fathi, M. Kalantari, A. Pakdel, A. Dalili and A. Izanloo	Comparative Study of High Powerful Magnet with Conventional Repair of Suture in the Intestinal Anastomosis of Rats		Background In this study, given the importance of gastrointestinal anastomosis in surgical procedures, attempts have been made to compare the results of employing magnetic compression anastomosis and magnetic coils in intestinal anastomosis of rats. Materials and Methods This study was an experimental trial on 60 rats which had been randomly divided into two experiment (30) and control (30) group…		<Go to ISI>://WOS:000370472300009
2023	R. Kalayarasan and P. S. Krishna	Minimally invasive surgery for post cholecystectomy biliary stricture: current evidence and future perspectives		Postcholecystectomy bile duct injury (BDI) remains a devastating iatrogenic complication that adversely impacts the quality of life with high healthcare costs. Despite a decrease in the incidence of laparoscopic cholecystectomy-related BDI, the absolute number remains high as cholecystectomy is a commonly performed surgical procedure. Open Roux-en-Y hepaticojejunostomy with meticulous surgical te…	10.4240/wjgs.v15.i10.2098	<Go to ISI>://WOS:001113037400016
2023	R. Kalayarasan and P. Sai Krishna	Minimally invasive surgery for post cholecystectomy biliary stricture: current evidence and future perspectives		Postcholecystectomy bile duct injury (BDI) remains a devastating iatrogenic complication that adversely impacts the quality of life with high healthcare costs. Despite a decrease in the incidence of laparoscopic cholecystectomy-related BDI, the absolute number remains high as cholecystectomy is a commonly performed surgical procedure. Open Roux-en-Y hepaticojejunostomy with meticulous surgical te…	10.4240/wjgs.v15.i10.2098
2024	Y. Kameoka, Y. Okata, S. Yoshimura, S. Inuzuka, S. Iwabuchi, H. Miyauchi, T. Nakatani, Y. Tomioka, Y. Takanarita and Y. Bitoh	Evaluation of the hinotori(™) Surgical Robot System for accurate suturing in small cavities		The hinotori(™) Surgical Robot System (hinotori(™), Medicaroid, Kobe, Japan) is increasingly being utilized primarily in urology and adult surgery; however, data on its application in pediatric surgery are lacking. This preclinical study aimed to evaluate the limitations of this system for accurate suturing in small cavities designed for pediatric and neonatal applications. Two trained operators …	10.1007/s11701-024-02053-y
2018	O. Karatepe, P. Yazici and M. Battal	The Utility of V-Loc Suture Device for Pancreaticojejunostomy in Laparoscopic Pancreaticoduodenectomy		Background Pancreatic fistula rate remains a matter of debate as the most important morbidity after pancreaticoduodenectomy. The aim of the present study was to investigate the utility of V-Loc suture in laparoscopic pancreaticojejunostomy. Methods Between January 2012 and March 2017, 42 consecutive patients who underwent a totally laparoscopic pancreaticoduodenectomy were prospectively included …		<Go to ISI>://WOS:000440684100005
2007	J. Karvonen, R. Gullichsen, S. Laine, P. Salminen and J. M. Grönroos	Bile duct injuries during laparoscopic cholecystectomy:: primary and long-term results from a single institution		Background: Iatrogenic bile duct injury carries high morbidity. After the introduction of laparoscopic cholecystectomy the incidence of these injuries has at least doubled, and even after the learning curve, the incidence has plateaued at the level of 0.5%. Methods: A total of 32 patients sustained biliary tract injuries of the 3736 laparoscopic cholecystectomies performed in and around Turku Uni…	10.1007/s00464-007-9316-7	<Go to ISI>://WOS:000248084400005
2010	K. Kasuya, M. Shimazu, Y. Abe, S. Kikuchi, T. Itoi, Y. Ikada, T. Aoki and A. Tsuchida	A Newly Developed Degradable Stent for Pancreaticojejunostomy After Pancreatoduodenectomy		A novel technique of anastomosis with a short-term degradable stent for pancreaticojejunostomy has been developed and its shape-retentive capability evaluated under conditions of exposure to digestive fluid and its clinical feasibility. The stent was braided manually using Monocryl and PDS-II of 2-0 wire and heat treated at 80 C for 3 hours under a vacuum. We measured its maximum resistance to co…		<Go to ISI>://WOS:000294533700011
2016	C. Kayaalp, V. Soyer, V. Ersan, C. Aydin and S. Karagül	Laparoscopic choledochal cyst excision and Roux-en-Y hepaticojejunostomy		Congenital choledochal cysts are rare in adults. Due to the risk of developing cholangiocarcinoma, the current standard of care is complete excision of the cyst and reconstruction with hepaticojejunostomy. So far, more than 200 laparoscopic resections have been reported in adults, the majority being from Far Eastern countries over the last five years. Herein, the technique of laparoscopic type I …	10.5152/ucd.2015.3092	<Go to ISI>://WOS:000383289200018
2012	T. Keck, S. Küsters, U. F. Wellner, U. T. Hopt and K. W. Karcz	Total laparoscopic partial pancreatoduodenectomy and reconstruction via laparoscopic pancreatogastrostomy		INTRODUCTION: Minimally invasive surgery has conquered almost all niches of abdominal surgery. Even though some surgeons have shown equal lymph node ratio and oncologic radicality for laparoscopic surgery of pancreatic cancer, oncologic surgeons still take reasonably conservative views of the use of minimally invasive techniques for the treatment of pancreatic cancer, especially if located in the…	10.1007/s00423-012-0964-2
2005	D. Kelemen and Ö. Horváth	Experiences with single-layer biliodigestive anastomosis		Background/Aims: The right technique for biliodigestive anastomosis is still being researched. The present study investigated the single-layer method. Methodology: The authors performed single-layer biliodigestive anastomosis in 153 patients between 1995 January and 2000 August. Among the operative procedures there were pancreatoduodenectomy, pancreatic head resection, pancreatic drainage operati…		<Go to ISI>://WOS:000229759000008
2005	D. Kelemen and O. P. Horváth	Experiences with single-layer biliodigestive anastomosis		BACKGROUND/AIMS: The right technique for biliodigestive anastomosis is still being researched. The present study investigated the single-layer method. METHODOLOGY: The authors performed single-layer biliodigestive anastomosis in 153 patients between 1995 January and 2000 August. Among the operative procedures there were pancreatoduodenectomy, pancreatic head resection, pancreatic drainage operati…
2005	D. Kelemen and Ö. P. Horváth	Experiences with single-layer biliodigestive anastomosis	Article	Background/Aims: The right technique for biliodigestive anastomosis is still being researched. The present study investigated the single-layer method. Methodology: The authors performed single-layer biliodigestive anastomosis in 153 patients between 1995 January and 2000 August. Among the operative procedures there were pancreatoduodenectomy, pancreatic head resection, pancreatic drainage operati…		https://www.scopus.com/inward/record.uri?eid=2-s2.0-20644462381&partnerID=40&md5=83db4e3793bf63d3e810d7b9fad54d5a
2006	S. Kersting, F. Dobrowolski, D. Dittert and H. D. Saeger	[A rare cause of a central bile duct stricture]		HISTORY AND CLINICAL FINDINGS: A 55 year old female patient was diagnosed because of painless jaundice and weight loss. She had undergone conventional cholecystectomy 15 years before. INVESTIGATIONS: Bilirubin level before ERCP and stent implantation was 287 micromol/l at maximum. A subtotal stenosis was found in the proximal common hepatic duct. Endosonographically, a mass of 14 mm diameter was …	10.1055/s-2006-939878
2006	S. Kersting, F. Dobrowolski, D. Dittert and H. D. Saegerl	A rare cause of a central bile duct stricture	Article	History and clinical findings: A 55 year old female patient was diagnosed because of painless jaundice and weight loss. She had undergone conventional cholecystectomy 15 years before. Investigations: Bilirubin level before ERCP and stent implantation was 287 μmol/l at maximum. A subtotal stenosis was found in the proximal common hepatic duct. Endosonographically, a mass of 14 mm diameter was seen…	10.1055/s-2006-939878	https://www.scopus.com/inward/record.uri?eid=2-s2.0-33744769983&doi=10.1055%2fs-2006-939878&partnerID=40&md5=0a11e89ce842fc2ee190a80bd9015a5c
2013	E. Khiangte, D. P. Das, K. Patowary, I. Newme and P. Phukan	Laparoscopic Management of an Adult Choledochal Cyst Using the E.K. Glove Port as Wound Protector for Extracorporeal Roux-en-Y Anastomosis and Optical Port		Laparoscopic surgery has come to replace many conventional abdominal surgeries because of its outstanding advantages, including a better cosmetic result, faster recovery, and lesser postoperative pain. We present a case of laparoscopic-assisted total excision of Todani type I(B) choledochal cyst and biliary reconstruction in a 24-year-old female patient. Dissection of the cyst was done laparoscop…	10.1007/s12262-013-0841-4
2011	V. Kirimlioglu, F. Tatli, V. Ince, C. Aydin, V. Ersan, C. Ara, M. Aladag, R. Kutlu, H. Kirimlioglu and S. Yilmaz	Biliary complications in 106 consecutive duct-to-duct biliary reconstruction in right-lobe living donor liver transplantation performed in 1 year in a single center: a new surgical technique		OBJECTIVE: Biliary complications remain a major source of morbidity after living donor liver transplantation (LDLT). Of 109 consecutive right lobe (RL)-LDLTs performed in 1 year in our institution, we present the biliary complications among 106 patients who underwent a new duct-to-duct anastomosis technique known as University of Inonu. METHODS: Of 153 liver transplantations performed in 1 year f…	10.1016/j.transproceed.2010.11.024
1982	A. Kitahama, L. F. Elliott, J. L. Overby and W. R. Webb	The extrahepatic biliary tract injury. Perspectives in diagnosis and treatment	Article	Nonsurgical trauma to the extrahepatic biliary tract is being reported with increasing frequency. There has been no recent review of the management of these injuries. Forty patients over the past twelve years at Charity Hospital, New Orleans, were studied. The 10% mortality rate was due to associated injuries. Tangential injuries were best managed by suture closure and T-tube drainage. Biliary-en…	10.1097/00000658-198211000-00005	https://www.scopus.com/inward/record.uri?eid=2-s2.0-0019919173&doi=10.1097%2f00000658-198211000-00005&partnerID=40&md5=0c2bf992cfef49519512a5c4005fe2a7
2019	H. Koga, H. Murakami, T. Ochi, G. Miyano, G. J. Lane and A. Yamataka	Comparison of robotic versus laparoscopic hepaticojejunostomy for choledochal cyst in children: a first report		AIM: We compared robotic hepaticojejunostomy anastomosis (RHJA) with laparoscopic hepaticojejunostomy anastomosis (LHJA) in children undergoing complete excision of choledochal cyst. METHODS: Difficulty of suturing (DOS) during anastomosis was scored blindly, from intraoperative video recordings, using: 5 = impossible; 4 = difficult; 3 = tedious; 2 = slow; and 1 = easy. A panel of fiveindependent…	10.1007/s00383-019-04565-3
2019	H. Koga, T. Ochi, H. Murakami, G. Miyano, G. J. Lane and A. Yamataka	Everting the Jejunal Mucosa Ensures a Secure Hepaticojejunostomy Anastomosis During Laparoscopic Repair of Choledochal Cyst in Children		Aim: In children, the diameter at the hepaticojejunostomy anastomosis (HJA) can range from 10 mm to less than 5 mm, irrespective of the type of choledochal cyst (CC). We developed a maneuver that involves everting the mucosa (EM) of the Roux-en-Y loop jejunum and the common hepatic duct mucosa circumferentially, to facilitate suturing during laparoscopic HJA (lap-HJA). Otherwise, it is extremely …	10.1089/lap.2019.0192
2022	H. Koga, T. Ochi, S. Seo, Y. Miyake, G. J. Lane and A. Yamataka	Comparison of 2K and 4K imaging systems for laparoscopic repair of choledochal cyst in children		AIM: The safety and success of laparoscopic choledochal cyst surgery (LapCC) depends upon two critical elements during the hepaticojejunostomy anastomosis (HJA). These may be termed the Difficulty of Differentiation (DOD) and the Difficulty of Suturing (DOS). The type of imaging system (2 or 4 K) used may influence either of these. We compared outcomes of LapCC using 2 or 4 K imaging systems. MET…	10.1016/j.jpedsurg.2021.10.046
2008	G. P. Kohn, D. W. Overbv and J. B. Martinie	Robotic choledochojejunostomy with intracorporeal Roux limb construction		Background Biliary surgery can often be very complex, with difficult access issues, small structures to be manipulated and sutured and proximity to major vessels. Additionally, biliary surgery is often reoperative. All of these issues have the potential to be aided by the use of technology which provides three-dimensional (3D) vision, excellent illumination and access, with steady instrument cont…	10.1002/rcs.206	<Go to ISI>://WOS:000259707000011
2009	A. Kolb, J. Kleeff, B. Frohlich, J. Werner, H. Friess and M. Buchler	Resection of the intrapancreatic bile duct preserving the pancreas		Benign neoplasms of the distal bile duct are rare, but pose a therapeutic challenge. Usually, these lesions are resected by means of ampullectomy if located in close proximity to the ampulla of Vateri or by partial pancreaticoduodenectomy if located intrapancreatic and distant from the ampulla. Here, we present a case of an intrapancreatic benign neuroendocrine tumor that was resected by performi…	10.1007/s00534-008-0013-2	<Go to ISI>://WOS:000263060300005
2009	A. Kolb, J. Kleeff, B. Frohlich, J. Werner, H. Friess and M. W. Büchler	Resection of the intrapancreatic bile duct preserving the pancreas		Benign neoplasms of the distal bile duct are rare, but pose a therapeutic challenge. Usually, these lesions are resected by means of ampullectomy if located in close proximity to the ampulla of Vateri or by partial pancreaticoduodenectomy if located intrapancreatic and distant from the ampulla. Here, we present a case of an intrapancreatic benign neuroendocrine tumor that was resected by performi…	10.1007/s00534-008-0013-2
2011	M. Kucera, M. Adamec, M. Oliverius, L. Janousek, M. Kocík, J. Spicák, P. Stirand, P. Drastich, J. Peregrin and P. Trunecka	[Early biliary complications following liver transplantation]		INTRODUCTION: Biliary complications (BC) after liver transplantation (LTx) are serious problems with an incidence rate of 6-35%. There are two types of BC, early and late. Early BC is observed for 30 days post LTx or during the entire period of the patient's first hospital stay after LTx. The main causes of early BC are ischemia of the biliary tree (the bile duct of the transplanted liver is supp…
1996	Y. Kuroda, Y. Suzuki, Y. Ku, T. Ajiki, Y. Tanioka, S. Matsumoto, Y. Kim and Y. Saitoh	Biliary-enteric anastomosis by means of a single layer of serosubmucosal sutures without T-tube drainage		BACKGROUND: To lessen anastomotic stricture after biliary-enteric anastomosis, we developed a new biliary-enteric anastomosis that uses a single layer of interrupted serosubmucosal sutures without T-tube drainage. OBJECTIVE: To evaluate the safety and reliability of this new technique in a canine model of choledochoduodenostomy. METHODS: In 10 beagles, the common bile duct (2 to 3 mm in diameter)…	10.1001/archsurg.1996.01430180063012
1996	Y. Kuroda, Y. Suzuki, Y. Ku, T. Ajiki, Y. Tanioka, S. I. Matsumoto, Y. Kim and Y. Saitoh	Biliary-enteric anastomosis by means of a single layer of serosubmucosal sutures without T-tube drainage	Article	Background: To lessen anastomotic stricture after biliary-enteric anastomosis, we developed a new biliary-enteric anastomosis that uses a single layer of interrupted serosubmucosal sutures without T-tube drainage. Objective: To evaluate the safety and reliability of this new technique in a canine model of choledochoduodenostomy. Methods: In 10 beagles, the common bile duct (2 to 3 mm in diameter)…	10.1001/archsurg.1996.01430180063012	https://www.scopus.com/inward/record.uri?eid=2-s2.0-0030010908&doi=10.1001%2farchsurg.1996.01430180063012&partnerID=40&md5=6c6308af44455ce677fc729010c8c12f
1996	Y. Kuroda, Y. Suzuki, Y. S. Ku, T. Ajiki, Y. Tanioka, S. Matsumoto, Y. S. Kim and Y. Saitoh	Biliary-enteric anastomosis by means of a single layer of serosubmucosal sutures without T-tube drainage		Background: To lessen anastomotic stricture after biliary-enteric anastomosis, we developed a new biliary-enteric anastomosis that uses a single layer of interrupted serosubmucosal sutures without T-tube drainage. Objective: To evaluate the safety and reliability of this new technique in a canine model of choledochoduodenostomy. Methods: In 10 beagles, the common bile duct (2 to 3 mm in diameter)…		<Go to ISI>://WOS:A1996UP73900018
1990	T. Kusano, M. Furukawa, T. Nakata, E. Kusaba, H. Yamauchi, T. Tsukasa and R. Tsuchiya	[Hepatic artery reconstruction grafting with the right gastroepiploic artery for surgical treatment of upper bile duct cancer]		The right gastroepiploic artery (GEA) was used as hepatic artery graft in 2 patients with advanced upper bile duct cancer. The pedicle, including the right GEA and surrounding tissues, was mobilized along greater curvature of the stomach. The GEA pedicle was raised up beyond the gastric pylorus and was anastomosed to the distal right hepatic artery by interrupted suture technique using 7-0 monofi…
2007	P. Laje, H. Questa and M. Bailez	Laparoscopic leak-free technique for the treatment of choledochal cysts		OBJECTIVE: The aim of this report was to present our experience with a modified surgical technique designed for the treatment of choledochal cysts (CC) in children. MATERIALS AND METHODS: Between June 2004 and February 2005, we operated on 6 patients with a diagnosis of type I CC by means of a "leak-free" technique that consists of a transient complete sealing of the hepatic duct for the duration…	10.1089/lap.2006.0121
1993	M. Lallier, D. St-Vil, F. I. Luks, J. M. Laberge, A. Bensoussan, F. M. Guttman and H. Blanchard	Biliary tract complications in pediatric orthotopic liver transplantation	Article	Biliary tract complications are reported in 15% to 30% of orthotopic liver transplantations (OLTs). Since 1986, 53 OLTs were done in 48 children with a mean age and weight of 5.3 years and 18.9 kg, respectively. Twenty-seven transplantations (51%) were reduced liver grafts (RLG) and 26 (49%) were whole liver grafts (WLG). Since 1988, 70% of transplantations have been RLG. Choledochocholedochostom…	10.1016/0022-3468(93)90139-C	https://www.scopus.com/inward/record.uri?eid=2-s2.0-0027182182&doi=10.1016%2f0022-3468%2893%2990139-C&partnerID=40&md5=c313ffc49b5e68d312d1cd7cee6bbdb1
1993	M. Lallier, D. Stvil, F. I. Luks, J. M. Laberge, A. L. Bensoussan and H. Blanchard	BILIARY COMPLICATIONS IN PEDIATRIC LIVER-TRANSPLANTATION		Biliary tract complications are reported in 15 % to 20 % of orthotopic liver transplantations (OLT). Since 1986, 55 OLT were done in 50 children with a mean age and weight of 5,6 years and 18,8 kg respectively. There were 28 (51 %) reduced liver grafts (RLG) and 27 (49 %) whole liver grafts (WLG). Since starting using RLG in 1988, 70 % of transplantations have been RLG. Choledochocholedochostomy …		<Go to ISI>://WOS:A1993MJ18800004
1993	M. Lallier, D. St-Vil, F. I. Luks, J. M. Laberge, A. L. Bensoussan and H. Blanchard	[Biliary complications in pediatric liver transplantation]		Biliary tract complications are reported in 15% to 20% of orthotopic liver transplantations (OLT). Since 1986, 55 OLT were done in 50 children with a mean age and weight of 5.6 years and 18.8 kg respectively. There were 28 (51%) reduced liver grafts (RLG) and 27 (49%) whole liver grafts (WLG). Since starting using RLG in 1988, 70% of transplantations have been RLG. Choledochocholedochostomy with …
1993	M. Lallier, D. St-Vil, F. I. Luks, J. M. Laberge, A. L. Bensoussan, F. M. Guttman and H. Blanchard	Biliary tract complications in pediatric orthotopic liver transplantation		Biliary tract complications are reported in 15% to 30% of orthotopic liver transplantations (OLTs). Since 1986, 53 OLTs were done in 48 children with a mean age and weight of 5.3 years and 18.9 kg, respectively. Twenty-seven transplantations (51%) were reduced liver grafts (RLG) and 26 (49%) were whole liver grafts (WLG). Since 1988, 70% of transplantations have been RLG. Choledochocholedochostom…	10.1016/0022-3468(93)90139-c
2010	J. Laukkarinen, J. Sand, J. Leppiniemi, M. Kellomäki and I. Nordback	A novel technique for hepaticojejunostomy for nondilated bile ducts: a purse-string anastomosis with an intra-anastomotic biodegradable biliary stent		In non-dilated bile ducts, performing a well-functioning hepaticojejunal anastomosis (HJ) may be challenging. We investigated a novel technique for small-caliber HJ: a purse-string anastomosis with an intra-anastomotic biodegradable stent. HJ was performed randomly either conventionally with interrupted sutures without any stent (n = 5; conventional) or using the novel purse-string technique with…	10.1016/j.amjsurg.2009.05.012
2018	H. Lee, W. Kwon, Y. Han, J. R. Kim, S. W. Kim and J. Y. Jang	Comparison of surgical outcomes of intracorporeal hepaticojejunostomy in the excision of choledochal cysts using laparoscopic versus robot techniques		PURPOSE: Increasing surgical expertise in minimally invasive surgery has allowed laparoscopic surgery to be performed in many abdominal surgeries. Laparoscopic choledochal cyst excision and Roux-en-Y hepaticojejunostomy are challenging and sophisticated surgeries because of the difficult anastomosis. Recent advances in robotic surgery have enabled more delicate and precise movements, and Endowris…	10.4174/astr.2018.94.4.190
2015	J. S. Lee and T. H. Hong	In vivo porcine training model for laparoscopic Roux-en-Y choledochojejunostomy		PURPOSE: The purpose of this study was to develop a porcine training model for laparoscopic choledochojejunostomy (CJ) that can act as a bridge between simulation models and actual surgery for novice surgeons. The feasibility of this model was evaluated. METHODS: Laparoscopic CJ using intracorporeal sutures was performed on ten animals by a surgical fellow with no experience in human laparoscopic…	10.4174/astr.2015.88.6.306
2015	J. S. Lee and T. H. Hong	<i>In vivo</i> porcine training model for laparoscopic Roux-en-Y choledochojejunostomy		Purpose: The purpose of this study was to develop a porcine training model for laparoscopic choledochojejunostomy (CJ) that can act as a bridge between simulation models and actual surgery for novice surgeons. The feasibility of this model was evaluated. Methods: Laparoscopic CJ using intracorporeal sutures was performed on ten animals by a surgical fellow with no experience in human laparoscopic…	10.4174/astr.2015.88.6.306	<Go to ISI>://WOS:000355571200002
2016	J. S. Lee and T. H. Hong	The rat choledochojejunostomy model for microsurgical training		PURPOSE: The feasibility of a rat choledochojejunostomy (CJ) training model was investigated, as an introductory model to microsurgery for general surgeons. METHODS: Roux-en-Y CJ was performed on 20 rats. Interrupted 10-0 prolene sutures were used to perform CJ. The animals were observed for 7 days and sacrificed and examined. RESULTS: The rats were divided into 2 groups of 10 based on surgical o…	10.4174/astr.2016.90.5.246
2017	J. S. Lee and Y. C. Yoon	Laparoscopic Treatment of Choledochal Cyst Using Barbed Sutures		PURPOSE: The usage of barbed sutures is increasingly being reported in the field of laparoscopic surgery. However, there have been reports of suture-related complications such as small bowel obstruction or anastomosis stricture. We present our experience of hepaticojejunostomy (HJ) using V-loc, during laparoscopic cyst excision for choledochal cyst. METHODS: At our center, from August 2014 to Jan…	10.1089/lap.2016.0022
2004	K. W. Lee, J. W. Joh, S. J. Kim, S. H. Choi, J. S. Heo, H. H. Lee, J. W. Park and S. K. Lee	High hilar dissection: new technique to reduce biliary complication in living donor liver transplantation		Biliary complications after living donor liver transplantation (LDLT) continue to be problematic. For reducing the biliary complications, the authors applied an intrahepatic Glissonian approach to the recipient hepatectomy. We called this Glissonian dissection technique at the high hilar level high hilar dissection (HHD). In this study, we introduced this HHD technique and evaluated its outcome i…	10.1002/lt.20230
2021	W. Y. Lee	Bezoar as a cause of jejunal afferent loop mass after pylorus preserving pancreaticoduodedectomy: A case report		INTRODUCTION AND IMPORTANCE: Bezoars may occur in patients after undergoing gastric surgery. Most bezoars are discovered due to small intestine obstruction, causing acute abdomen. CASE PRESENTATION: A 44-year-old woman with a history of intraductal papillary mucinous tumor of the pancreas was initially treated with pylorus-preserving pancreaticoduodenectomy. Two years ago, she had intermittent ab…	10.1016/j.ijscr.2021.106177
1993	A. K. Leppaniemi, O. S. Jokelainen and R. K. Haapiainen	Accidental injuries of the hepatoduodenal ligament	Article	Objective: To report our experience in the management of accidental injuries to the structures of the hepatoduodenal ligament. Design: Retrospective study of medical records. Setting: University department of surgery. Subjects: 8 patients admitted after accidents (road traffic accidents, n = 4; falls, n = 2; and gunshot and stab wounds, n = 1 each) who were found at laparotomy to have injuries of…		https://www.scopus.com/inward/record.uri?eid=2-s2.0-0027279653&partnerID=40&md5=d86c6e96a1134502f5ab3dc667aa653c
1993	A. K. Leppäniemi, O. S. Jokelainen and R. K. Haapiainen	Accidental injuries of the hepatoduodenal ligament		OBJECTIVE: To report our experience in the management of accidental injuries to the structures of the hepatoduodenal ligament. DESIGN: Retrospective study of medical records. SETTING: University department of surgery. SUBJECTS: 8 patients admitted after accidents (road traffic accidents, n = 4; falls, n = 2; and gunshot and stab wounds, n = 1 each) who were found at laparotomy to have injuries of…
2020	G. Li, L. Yuan, G. Yu, Y. Xu and J. Liu	A Modified Suture Technique in Hepaticojejunostomy		BACKGROUND Hepaticojejunostomy is a common biliary reconstruction procedure in hepatobiliary surgery. The suture technique plays a key role in the procedure. The conventional suture technique is complex and time-consuming. To facilitate the procedure, we performed it with a modified suture technique. In the present study, we evaluated the efficacy and safety of the technique in hepaticojejunostom…	10.12659/msm.921896
2020	G. B. Li, L. Yuan, G. S. Yu, Y. T. Xu and J. Liu	A Modified Suture Technique in Hepaticojejunostomy		Background: Hepaticojejunostomy is a common biliary reconstruction procedure in hepatobiliary surgery. The suture technique plays a key role in the procedure. The conventional suture technique is complex and time-consuming. To facilitate the procedure, we performed it with a modified suture technique. In the present study, we evaluated the efficacy and safety of the technique in hepaticojejunosto…	10.12659/msm.921896	<Go to ISI>://WOS:000521141200001
2008	J. Li, Y. Lü, B. Qu, Z. Zhang, C. Liu, Y. Shi and B. Wang	Application of a new type of sutureless magnetic biliary-enteric anastomosis stent for one-stage reconstruction of the biliary-enteric continuity after acute bile duct injury: an experimental study		BACKGROUND: The bile duct cannot be repaired or reconstructed in one stage after 24 h of bile duct injury due to significant inflammation. Even if the bile duct can be repaired, anastomosis is difficult because of the extremely technical nature of the procedure. The traditional method of anastomosis utilizes screw thread. This would increase the inflammatory response, delay anastomotic healing, a…	10.1016/j.jss.2007.09.014
2014	J. H. Li, L. Guo, W. J. Yao, Z. Y. Zhang, S. P. Wang, S. Q. Liu, Z. M. Geng, X. P. Song and Y. Lv	Healing of stoma after magnetic biliary-enteric anastomosis in canine peritonitis models		OBJECTIVE: To assese the healing of stoma after magnetic anastomosis for the reconstruction of biliary-enteric continuity under severe inflammation. METHODS: Acute bile duct injury was constructed as a bile peritonitis model in mongrel dogs (n=32). Magnetic anastomosis (group A, n=16) and traditional suture anastomosis (group B, n=16) were performed to reconstruct the biliary-enteric continuity i…	10.1016/s1001-9294(14)60034-1
2008	J. H. Li, Y. Lü, B. Qu, Z. Y. Zhang, C. Liu, Y. Shi and B. Wang	Application of a new type of sutureless magnetic biliary-enteric anastomosis stent for one-stage reconstruction of the biliary-enteric continuity after acute bile duct injury:: An experimental study		Background. The bile duct cannot be repaired or reconstructed in one stage after 24 h of bile duct injury due to significant inflammation. Even if the bile duct can be repaired, anastomosis is difficult because of the extremely technical nature of the procedure. The traditional method of anastomosis utilizes screw thread. This would increase the inflammatory response, delay anastomotic healing, a…	10.1016/j.jss.2007.09.014	<Go to ISI>://WOS:000257725100006
2004	L. Li, W. Feng, F. Jing-Bo, Y. Qi-Zhi, L. Gang, H. Liu-Ming, L. Yu, J. Jun and W. Ping	Laparoscopic-assisted total cyst excision of choledochal cyst and Roux-en-Y hepatoenterostomy		PURPOSE: The aim of this study was to describe the technical experience and outcome in laparoscopic-assisted total cyst excision of choledochal cyst with Roux-en-Y hepatoenterostomy. METHODS: Thirty-five patients with choledochal cyst were studied. Their age ranged from 3 months to 9 years (average age, 3.6 years). The choledochal cysts were cyst type in 33 cases and fusiform type in the other 2 …	10.1016/j.jpedsurg.2004.07.012
2001	M. Li, Q. Jin and J. Feng	[Early postoperative complications of choledochal cyst excision and reconstruction of biliary tract]		OBJECTIVE: To study the early postoperative complications of choledochal cyst excision with reconstruction of the biliary tract. METHODS: In last 10 years, 173 patients aged from 27 days to 14 years (mean = 2.4 years) were operated on with procedures of choledochal cyst excision and biliary tract reconstruction by jejunointerposition between the liver hilum and duodenum or Roux-en-Y hepaticojejun…
2002	M. J. Li, J. X. Feng and Q. F. Jin	Early complications after excision with hepaticoenterostomy for infants and children with choledochal cysts		OBJECTIVE: To retrospectively study the early complications of excision with hepaticoenterostomy for infants and children with choledochal cysts. METHODS: We analyzed 16 patients with early postoperative complications out of 173 patients with congenital choledochal cysts aged 27 days to 14 years (mean 2.4 years) who had undergone excisional procedures and biliary tract reconstruction. RESULTS: Th…
2021	W. Li, Y. Xiong, J. Zhu, G. Yang, J. Sun and J. Li	The difficulties and surgical decision analysis of laparoscopic technique in treating complicated hepatolithiasis	Article	Objective To explore the difficulties and surgical decision of laparoscopic technique in patients with complicated hepatolithiasis. Methods The clinical data of 13 patients with complicated hepatolithiasis who underwent laparoscopic hepatectomy at Department of Hepatobiliary Surgery, Affiliated Hospital of North Sichuan Medical College from December 2019 to December 2020 were collected. There wer…	10.3760/cma.j.cn112139-20210101-00001	https://www.scopus.com/inward/record.uri?eid=2-s2.0-85135885894&doi=10.3760%2fcma.j.cn112139-20210101-00001&partnerID=40&md5=9cb1191e747c415a13e8a2df5aacda47
2021	W. N. Li, Y. Xiong, J. Zhu, G. Yang, J. Sun and J. Li	[The difficulties and surgical decision analysis of laparoscopic technique in treating complicated hepatolithiasis]		Objective: To explore the difficulties and surgical decision of laparoscopic technique in patients with complicated hepatolithiasis. Methods: The clinical data of 13 patients with complicated hepatolithiasis who underwent laparoscopic hepatectomy at Department of Hepatobiliary Surgery, Affiliated Hospital of North Sichuan Medical College from December 2019 to December 2020 were collected. There w…	10.3760/cma.j.cn112139-20210101-00001
2021	Y. Li, X. M. Liu, H. K. Zhang, X. F. Zhang, B. Tang, J. G. Bai and Y. Lv	Cholangiojejunostomy Using a Novel Magnamosis Device: Initial Clinical Results		BACKGROUND: Cholangiojejunostomy (CJ) is a popular operation; however, no specific anastomotic device is available. A novel magnamosis device for CJ was developed in 2017; here, we evaluated the feasibility and safety of the device. METHODS: Between January 2017 and December 2019, 23 patients who underwent CJ using a novel magnamosis device were enrolled. For the CJ: the parent magnet was placed …	10.1007/s00268-021-06196-z
2012	N. T. Liem, H. D. Pham, L. A. Dung, T. N. Son and H. M. Vu	Early and intermediate outcomes of laparoscopic surgery for choledochal cysts with 400 patients	Article	Objective: The aim of this study is to report early and intermediate outcomes of laparoscopic surgery for choledochal cysts with 400 cases. Patients and Methods: The operation was performed using four ports. The cystic duct was identified and divided. The liver was suspended by two stay-sutures: one on the round ligament and the other on the distal cystic duct. The choledochal cyst was isolated a…	10.1089/lap.2012.0018	https://www.scopus.com/inward/record.uri?eid=2-s2.0-84864225206&doi=10.1089%2flap.2012.0018&partnerID=40&md5=a585e8b84d41e947adf7f2d4fabe21a1
2012	N. T. Liem, H. D. Pham, A. Dung le, T. N. Son and H. M. Vu	Early and intermediate outcomes of laparoscopic surgery for choledochal cysts with 400 patients		OBJECTIVE: The aim of this study is to report early and intermediate outcomes of laparoscopic surgery for choledochal cysts with 400 cases. PATIENTS AND METHODS: The operation was performed using four ports. The cystic duct was identified and divided. The liver was suspended by two stay-sutures: one on the round ligament and the other on the distal cystic duct. The choledochal cyst was isolated a…	10.1089/lap.2012.0018
2024	A. Lim-Dy, S. Ross and I. Sucandy	Delayed Repair of E2 Bile Duct Injury With Robotic Roux-en-Y Hepaticojejunostomy		Bile duct injury is a rare complication in the modern era of minimally invasive laparoscopic and robotic surgery; however, it can lead to serious short- and long-term consequences. Repair of bile duct injury with Roux-en-Y hepaticojejunostomy is a technically complex operation, especially when undertaken laparoscopically. Newer robotic technology improves surgeon's dexterity for fine suturing tas…	10.1177/00031348241227194	<Go to ISI>://WOS:001139684100001
2022	S. Lin, J. Chen, K. Tang, Y. He, X. Xu and D. Xu	Trans-umbilical Single-Site Plus One Robotic Assisted Surgery for Choledochal Cyst in Children, a Comparing to Laparoscope-Assisted Procedure		OBJECTIVE: We introduce the trans-umbilical single-site plus one robotic-assisted surgery for the treatment of pediatric choledochal cyst. Compare the intraoperative and postoperative outcomes between the new method and traditional laparoscopy-assisted procedure. METHOD: We retrospectively analyzed the clinical data of 51 children diagnosed with choledochal cysts and received surgery from June 20…	10.3389/fped.2022.806919
2022	S. Lin, J. L. Chen, K. B. Tang, Y. F. He, X. R. Xu and D. Xu	Trans-umbilical Single-Site Plus One Robotic Assisted Surgery for Choledochal Cyst in Children, a Comparing to Laparoscope-Assisted Procedure		ObjectiveWe introduce the trans-umbilical single-site plus one robotic-assisted surgery for the treatment of pediatric choledochal cyst. Compare the intraoperative and postoperative outcomes between the new method and traditional laparoscopy-assisted procedure. MethodWe retrospectively analyzed the clinical data of 51 children diagnosed with choledochal cysts and received surgery from June 2019 t…	10.3389/fped.2022.806919	<Go to ISI>://WOS:000767544600001
2009	C. Liu, C. C. Loong, C. Y. Hsia, C. K. Peng, H. L. Tsai, M. Y. Tsou and C. Wei	Duct-to-duct biliary reconstruction in selected cases in pediatric living-donor left-lobe liver transplantation		The feasibility of D-D biliary reconstruction in pediatric LDLT using left-lobe graft has been discussed in few reports. The use of a trans-anastomotic biliary tube seemed to be the favorable method to avoid the complications according to these reports. We had performed left-lobe LDLT for seven pediatric cases and D-D was done originally. Three cases were converted to R-Y hepaticojejunostomy due …	10.1111/j.1399-3046.2008.01040.x
2004	C. L. Liu, C. M. Lo, S. C. Chan, S. T. Fan and J. Wong	Internal hernia of the small bowel after right-lobe live donor liver transplantation		Internal hernia of small bowel is an uncommon but potentially fatal complication of liver transplantation. We report on four patients in whom internal hernia of small bowel occurred after right-lobe live donor liver transplantation (LDLT). Three patients had small bowel herniation with volvulus around the Roux-en-Y loop whereas the other patient had herniation through the mesenteric window of tra…	10.1046/j.1399-0012.2003.00125.x
2009	C. S. Liu, C. C. Loong, C. Y. Hsia, C. K. Peng, H. L. Tsai, M. Y. Tsou and C. F. Wei	Duct-to-duct biliary reconstruction in selected cases in pediatric living-donor left-lobe liver transplantation		The feasibility of D-D biliary reconstruction in pediatric LDLT using left-lobe graft has been discussed in few reports. The use of a trans-anastomotic biliary tube seemed to be the favorable method to avoid the complications according to these reports. We had performed left-lobe LDLT for seven pediatric cases and D-D was done originally. Three cases were converted to R-Y hepaticojejunostomy due …	10.1111/j.1399-3046.2008.01040.x	<Go to ISI>://WOS:000268793800006
2024	Q. Liu, Q. Yu, J. Fu and P. Li	Totally laparoscopic surgery for choledochal cysts with hand‑sewn Roux‑en‑Y reconstruction in a pediatric population		Cyst excision and Roux-en-Y hepaticojejunostomy (RYHJ) is the standard treatment for choledochal cysts (CCs). In the present study, the results of totally laparoscopic surgery for CCs (TLCCs) in a pediatric population were evaluated. The clinical data of 28 children with CCs between June 2020 and June 2023 were retrospectively reviewed. All patients underwent TLCCs involving cyst excision and RYH…	10.3892/etm.2024.12633
2024	Q. L. Liu, Q. Yu, J. L. Fu and P. Li	Totally laparoscopic surgery for choledochal cysts with hand-sewn Roux-en-Y reconstruction in a pediatric population		Cyst excision and Roux-en-Y hepaticojejunostomy (RYHJ) is the standard treatment for choledochal cysts (CCs). In the present study, the results of totally laparoscopic surgery for CCs (TLCCs) in a pediatric population were evaluated. The clinical data of 28 children with CCs between June 2020 and June 2023 were retrospectively reviewed. All patients underwent TLCCs involving cyst excision and RYH…	10.3892/etm.2024.12633	<Go to ISI>://WOS:001267285700001
2023	W. Liu, F. Xiong, G. Wu, Q. Wang, B. Wang and Y. Chen	Biliary-enteric reconstruction in laparoscopic radical resection of hilar cholangiocarcinoma: a single-center retrospective cohort study		OBJECTIVE: To evaluate the feasibility and quality of biliary-enteric reconstruction (BER) in laparoscopic radical resection of hilar cholangiocarcinoma (LsRRH) versus open surgery and propose technical recommendations. METHODS: Data of 38 LsRRH and 54 radical laparotomy resections of hilar cholangiocarcinoma (LtRRH) cases were collected from our institution. BER was evaluated via biliary residua…	10.1186/s12885-023-10942-y
2023	W. Z. Liu, F. Xiong, G. H. Wu, Q. Wang, B. Wang and Y. J. Chen	Biliary-enteric reconstruction in laparoscopic radical resection of hilar cholangiocarcinoma: a single-center retrospective cohort study		ObjectiveTo evaluate the feasibility and quality of biliary-enteric reconstruction (BER) in laparoscopic radical resection of hilar cholangiocarcinoma (LsRRH) versus open surgery and propose technical recommendations.MethodsData of 38 LsRRH and 54 radical laparotomy resections of hilar cholangiocarcinoma (LtRRH) cases were collected from our institution. BER was evaluated via biliary residuals nu…	10.1186/s12885-023-10942-y	<Go to ISI>://WOS:000990755200003
2020	X. Liu, X. Mao, J. Yang, C. Liu, B. Jiang and X. Duan	Establishment and application of self-quality control system of laparoscopic pancreatoduodenectomy for radical treatment of distal cholangiocarcinoma	Article	Background and Aims: Laparoscopic pancreatoduodenectomy (LPD) has been widely used for the radical treatment of distal cholangiocarcinoma. However, the level of technical difficulty and incidence of postoperative complications of performing LPD for distal cholangiocarcinoma are still high, due to the clinicopathologic features of distal cholangiocarcinoma. So, making a self-quality control system…	10.7659/j.issn.1005-6947.2020.06.014	https://www.scopus.com/inward/record.uri?eid=2-s2.0-85149426461&doi=10.7659%2fj.issn.1005-6947.2020.06.014&partnerID=40&md5=3a40321add68999cba3c28a71a98ad61
2019	X. M. Liu, Y. Li, H. K. Zhang, F. Ma, B. Wang, R. Q. Wu, X. F. Zhang and Y. Lv	Laparoscopic Magnetic Compression Biliojejunostomy: A Preliminary Clinical Study		Background: Magnetic compression anastomosis is a feasible and effective method for bilioenteric anastomosis (BEA) in animal model. The objective of the present study was to report our initial clinical experience in laparoscopically magnetic compression bilioenteric anastomosis (LMC-BEA). Methods: Patients with obstructive jaundice who were candidates for LMC-BEA were prospectively enrolled from …	10.1016/j.jss.2018.11.010	<Go to ISI>://WOS:000458498300009
2018	X. M. Liu, X. P. Yan, H. K. Zhang, F. Ma, Y. G. Guo, C. Fan, S. P. Wang, A. H. Shi, B. Wang, H. H. Wang, J. H. Li, X. G. Zhang, R. Q. Wu, X. F. Zhang and Y. Lv	Magnetic Anastomosis for Biliojejunostomy: First Prospective Clinical Trial		BackgroundMagnetic compression anastomosis (magnamosis, MCA) has been verified safe and effective by us and others in animal bilioenteric anastomosis (BEA). The objective of the present study was to introduce clinical application of magnetic compression bilioenteric anastomosis (MC-BEA) with a unique device in series of patients.MethodsPatients with obstructive jaundice with an indication of BEA …	10.1007/s00268-018-4710-y	<Go to ISI>://WOS:000452385600028
2018	Y. Liu, M. Diao and L. Li	Using laparoscopic double hemicircumferential running single-layer suture in hepaticojejunostomy for choledochal cysts in children	Article	Background: To evaluate the feasibility and effectiveness of implementing a double-hemicircumferential running suture in laparoscopic hepaticojejunostomy for choledochal cysts (CDC) in children. Methods: From October 2001 to October 2009, we performed Roux-en-Y hepaticojejunostomy for 218 patients with congenital choledochal cyst. The choledochal cysts were excised laparoscopically. The jejunal R…	10.1016/j.jpedsurg.2017.09.015	https://www.scopus.com/inward/record.uri?eid=2-s2.0-85044277583&doi=10.1016%2fj.jpedsurg.2017.09.015&partnerID=40&md5=d559a7d289f84a16e0a88edb58659b63
2004	L. Long, F. Wang, J. B. Fu, Q. Z. Yu, G. Liu, L. M. Huang, Y. Lei and J. Jia	Laparoscopic-assisted total cyst excision of choledochal cyst and Roux-en-Y hepatoenterostomy		Purpose: The aim of this study was to describe the technical experience and outcome in laparoscopic-assisted total cyst excision of choleclochal cyst with Roux-en-Y hepatoenterostomy. Methods: Thirty-five patients with choleclochal cyst were studied. Their age ranged from 3 months to 9 years (average age, 3.6 years). The choleclochal cysts were cyst type in 33 cases and fusiform type in the other…	10.1016/j.jpedsurg.2004.07.012	<Go to ISI>://WOS:000225445100012
2017	G. Maddah, M. T. R. Mashhadi, M. P. Mashhadi, M. J. Nooghabi, M. Hassanpour and A. Abdollahi	Iatrogenic injuries of the extrahepatic biliary system		Background: Iatrogenic traumatic extrahepatic biliary tract injuries though rarely occur; they can lead to exceedingly morbid complications. The aim of this study was to evaluate the management strategies and outcomes of patients presented with iatrogenic bile duct injuries. Methods: This is a retrospective study. Over 19 y, 124 patients were managed for iatrogenic biliary injuries at our institu…	10.1016/j.jss.2015.11.032	<Go to ISI>://WOS:000405363000028
2017	G. Maddah, M. T. Rajabi Mashhadi, M. Parvizi Mashhadi, M. J. Nooghabi, M. Hassanpour and A. Abdollahi	Iatrogenic injuries of the extrahepatic biliary system		BACKGROUND: Iatrogenic traumatic extrahepatic biliary tract injuries though rarely occur; they can lead to exceedingly morbid complications. The aim of this study was to evaluate the management strategies and outcomes of patients presented with iatrogenic bile duct injuries. METHODS: This is a retrospective study. Over 19 y, 124 patients were managed for iatrogenic biliary injuries at our institu…	10.1016/j.jss.2015.11.032
2023	T. Maeda, J. Liu, H. Uchida, H. Amano, C. Shirota, T. Tainaka, W. Sumida, S. Makita, A. Takimoto, S. Takada, Y. Nakagawa, A. Gouda, Y. Guo and A. Hinoki	Robotic versus laparoscopic radical surgery for pediatric congenital biliary dilatation: a comparison of surgical outcomes of a single surgeon's initial experience		PURPOSE: This study aimed to clarify the validity of robot-assisted surgery (RAS) for pediatric patients with congenital biliary dilatation (CBD). METHODS: We retrospectively compared RAS and laparoscopic surgery (LS) for pediatric CBD performed by the same certified surgeon between 2016 and 2022. RESULTS: We included 6 RAS and 12 LS cases in this study. One case of RAS with laparotomy was exclud…	10.1007/s00383-023-05548-1
2023	T. Maeda, J. H. Liu, H. Uchida, H. Amano, C. Shirota, T. Tainaka, W. Sumida, S. Makita, A. Takimoto, S. Takada, Y. Nakagawa, A. Gouda, Y. H. Guo and A. Hinoki	Robotic versus laparoscopic radical surgery for pediatric congenital biliary dilatation: a comparison of surgical outcomes of a single surgeon's initial experience		PurposeThis study aimed to clarify the validity of robot-assisted surgery (RAS) for pediatric patients with congenital biliary dilatation (CBD).MethodsWe retrospectively compared RAS and laparoscopic surgery (LS) for pediatric CBD performed by the same certified surgeon between 2016 and 2022.ResultsWe included 6 RAS and 12 LS cases in this study. One case of RAS with laparotomy was excluded from …	10.1007/s00383-023-05548-1	<Go to ISI>://WOS:001144739800001
2004	V. Mahatharadol	Bile duct injuries during laparoscopic cholecystectomy: an audit of 1522 cases		BACKGROUND/AIMS: Bile duct injuries during laparoscopic cholecystectomy are serious complications. The incidence of this complication increases compared with open cholecystectomy. The aim of this paper has been to audit the incidence and nature of bile duct injuries during laparoscopic cholecystectomy in a single center. METHODOLOGY: From January 1991 to September 2000, all laparoscopic cholecyst…
2021	R. Masuya, K. Miyoshi, K. Nakame, A. Nanashima and S. Ieiri	Laparoscopic repositioning of an aberrant right hepatic artery and hepaticojejunostomy for pediatric choledochal cyst: A case report		Introduction: The right hepatic artery crossing the ventral side of the common hepatic duct is a relatively frequent abnormality. This aberrant right hepatic artery not only interferes with dissection of the common bile duct and hepaticojejunostomy for choledochal cyst but can also cause postoperative anastomotic stenosis. Case presentation: A 14-year-old patient presented with upper abdominal pa…	10.1016/j.ijscr.2021.106300	<Go to ISI>://WOS:000697053400024
2020	M. Mazzola, L. Morini, J. Crippa, M. Maspero, A. Zironda, A. Giani, P. De Martini and G. Ferrari	Totally Laparoscopic Pancreaticoduodenectomy: Technical Notes		Introduction: Laparoscopic pancreaticoduodendectomy is still rarely adopted due to its inherent complexity. We hereby present our experience of laparoscopic pancreaticoduodenectomy focused on technical notes. Technical description: A 5 trocars technique is used. Vision is provided by a 30 degrees scope with 4K technology for the demolitive phase and 3D for the reconstructive phase. The right coli…	10.21614/chirurgia.115.3.385	<Go to ISI>://WOS:000548667200001
2020	M. Mazzola, L. Morini, J. Crippa, M. Maspero, A. Zironda, A. Giani, P. Martini and G. Ferrari	Totally Laparoscopic Pancreaticoduodenectomy: Technical Notes		Introduction: Laparoscopic pancreaticoduodendectomy is still rarely adopted due to its inherent complexity. We hereby present our experience of laparoscopic pancreaticoduodenectomy focused on technical notes. Technical description: A 5 trocars technique is used. Vision is provided by a 30 degree scope with 4K technology for the demolitive phase and 3D for the reconstructive phase. The right colic…	10.21614/chirurgia.115.3.385
2007	K. V. Menon, J. D. Hayden, K. R. Prasad and C. S. Verbeke	Total laparoscopic pancreaticoduodenectomy and reconstruction for a cholangiocarcinoma of the bile duct		Background: In this paper, we report on our experience with a totally laparoscopic pancreaticoduodenectomy performed for a cholangiocarcinoma of the lower third of the bile duct. Methods: The patient was placed in the steep reverse Trendelenberg, Lloyd-Davis position. The procedure was performed with six laparoscopic ports, using similar steps to the open approach, with the use of an ultrasonic c…	10.1089/lap.2006.0236	<Go to ISI>://WOS:000252186800012
2024	J. E. Menso, A. M. Rahimi, M. J. W. Zwart, F. Daams, J. de Hondt, E. Karadza, R. M. Montorsi, F. Nickel, H. J. Bonjer, E. van Dijkum and M. G. Besselink	Robotic hepaticojejunostomy training in novices using robotic simulation and dry-lab suturing (ROSIM): randomized controlled crossover trial		BACKGROUND: Robotic suturing training is in increasing demand and can be done using suture-pads or robotic simulation training. Robotic simulation is less cumbersome, whereas a robotic suture-pad approach could be more effective but is more costly. A training curriculum with crossover between both approaches may be a practical solution. However, studies assessing the impact of starting with robot…	10.1007/s00464-024-10914-8
2024	J. E. Menso, A. M. Rahimi, M. J. W. Zwart, F. Daams, J. de Hondt, E. Karadza, R. M. Montorsi, F. Nickel, H. J. Bonjer, E. van Dijkum and et al.	Robotic hepaticojejunostomy training in novices using robotic simulation and dry-lab suturing (ROSIM): randomized controlled crossover trial	Journal article	Background: Robotic suturing training is in increasing demand and can be done using suture‐pads or robotic simulation training. Robotic simulation is less cumbersome, whereas a robotic suture‐pad approach could be more effective but is more costly. A training curriculum with crossover between both approaches may be a practical solution. However, studies assessing the impact of starting with robot…	10.1007/s00464-024-10914-8	https://www.cochranelibrary.com/central/doi/10.1002/central/CN-02725098/full
2024	J. E. Menso, A. M. Rahimi, M. J. W. Zwart, F. Daams, J. de Hondt, E. Karadza, R. M. Montorsi, F. Nickel, H. J. Bonjer, E. J. M. N. van Dijkum and M. G. Besselink	Robotic hepaticojejunostomy training in novices using robotic simulation and dry-lab suturing (ROSIM): randomized controlled crossover trial	Article	Background: Robotic suturing training is in increasing demand and can be done using suture-pads or robotic simulation training. Robotic simulation is less cumbersome, whereas a robotic suture-pad approach could be more effective but is more costly. A training curriculum with crossover between both approaches may be a practical solution. However, studies assessing the impact of starting with robot…	10.1007/s00464-024-10914-8	https://www.scopus.com/inward/record.uri?eid=2-s2.0-85197891216&doi=10.1007%2fs00464-024-10914-8&partnerID=40&md5=9b987a8cd52e182245e2e97bce39f415
2024	J. E. Menso, A. M. Rahimi, M. J. W. Zwart, F. Daams, J. De Hondt, E. Karadza, F. Nickel, R. M. Montorsi, H. J. Bonjer, E. J. M. Nieveen van Dijkum and et al.	Robotic hepaticojejunostomy training in novices using virtual reality and dry lab suturing (ROSIM): randomized controlled crossover trial	Journal article; Conference proceeding	Introduction: Robotic suturing training can be done with dry‐lab using suture pads and with virtual reality(VR) simulator training. VR is less cumbersome whereas a dry‐lab approach could be more effective but is more costly. With training robotic novices, it is unknown whether one should start with VR or dry‐lab training since studies are lacking. The impact of this sequence on training outcome i…	10.1016/j.hpb.2024.03.155	https://www.cochranelibrary.com/central/doi/10.1002/central/CN-02701829/full
2009	M. A. Mercado, M. Vilatoba, C. Chan, I. Domínguez, R. P. Leal and M. A. Olivera	Intrahepatic Bilioenteric Anastomosis After Biliary Complications of Liver Transplantation: Operative Rescue of Surgical Failures		Biliary complications after orthotopic liver transplantation (OLT) are multifactorial in origin. In most series, the frequency of such complications ranges from 5-20%. Most can be treated by endoscopy and/or interventional radiology. For cases in which this option is not successful, surgical approach is indicated. We report the results of reoperation using an intrahepatic bilioenteric anastomosis…	10.1007/s00268-008-9876-2	<Go to ISI>://WOS:000263427600029
2009	M. A. Mercado, M. Vilatobá, C. Chan, I. Domínguez, R. P. Leal and M. A. Olivera	Intrahepatic bilioenteric anastomosis after biliary complications of liver transplantation: operative rescue of surgical failures		BACKGROUND: Biliary complications after orthotopic liver transplantation (OLT) are multifactorial in origin. In most series, the frequency of such complications ranges from 5-20%. Most can be treated by endoscopy and/or interventional radiology. For cases in which this option is not successful, surgical approach is indicated. We report the results of reoperation using an intrahepatic bilioenteric…	10.1007/s00268-008-9876-2
2009	M. Á. Mercado, M. Vilatobá, C. Chan, I. Domínguez, R. P. Leal and M. A. Olivera	Intrahepatic bilioenteric anastomosis after biliary complications of liver transplantation: Operative rescue of surgical failures	Article	Background: Biliary complications after orthotopic liver transplantation (OLT) are multifactorial in origin. In most series, the frequency of such complications ranges from 5-20%. Most can be treated by endoscopy and/or interventional radiology. For cases in which this option is not successful, surgical approach is indicated. We report the results of reoperation using an intrahepatic bilioenteric…	10.1007/s00268-008-9876-2	https://www.scopus.com/inward/record.uri?eid=2-s2.0-60449111248&doi=10.1007%2fs00268-008-9876-2&partnerID=40&md5=f025507947654f153608eb84d0e8fd63
2009	K. Milias, N. Deligiannidis, T. S. Papavramidis, K. Ioannidis, N. Xiros and S. Papavramidis	Biliogastric Diversion for the Management of High-Output Duodenal Fistula: Report of Two Cases and Literature Review		High-output duodenal fistula occurs as a result of a duodenal wall defect caused by gastroduodenal surgery, endoscopic sphincterotomy, duodenal injury, and tumors with high morbidity and mortality rate. A new technique for its management is reported along with literature review. This procedure consists of transection of the duodenum 2 cm distally to the pylorus, transection of the common bile duc…	10.1007/s11605-008-0677-6	<Go to ISI>://WOS:000262987400019
2002	A. G. Miro, C. De Seta, G. Arenga, M. Russo and D. Lombardi	[Treatment of major iatrogenic lesions of the bile ducts]		BACKGROUND: The appropriate treatment of major bile duct injuries is mandatory in order to avoid serious complications, such as bile peritonitis or secondary biliary liver cirrhosis. In the last fourty years, surgical, endoscopic or radiologic techniques of cure have been proposed, but in our opinions, the preferred option is given by Roux-en-Y choledochojejunostomy or hepaticojejunostomy. Creati…
2002	A. G. F. Miro, C. De Seta, G. Arenga, M. Russo and D. Lombardi	The treatment of major bile duct injures	Article	Background: The appropriate treatment of major bile duct injuries is mandatory in order to avoid serious complications, such as bile peritonitis or secondary biliary liver cirrhosis. In the last fourthy years, surgical, endoscopic or radiologic techniques of cure have been proposed, but in our opinions, the preferred option is given by Roux-en-Y choledochojejunostomy or hepaticojejunostomy. Creat…		https://www.scopus.com/inward/record.uri?eid=2-s2.0-0036050547&partnerID=40&md5=aa8494a9449b9bcb76326fe93bb1bb94
2011	G. Miyano, H. Koga, A. Shimotakahara, T. Takahashi, Y. Kato, G. J. Lane, T. Okazaki and A. Yamataka	Intralaparoscopic endoscopy: its value during laparoscopic repair of choledochal cyst		AIM: We report our experience of laparoscopic repair of choledochal cyst (CC). METHODS: We reviewed 10 CC patients (mean age 3.3 years) who had lap CC repair. Eight patients had minimally dilated/fusiform type CC (fusiform CC) and presented with pancreatitis, and two had cystic type CC (cystic CC). Using conventional trocar placement (right upper quadrant, left paraumbilical, left upper quadrant;…	10.1007/s00383-010-2846-4
2016	Y. Mizuguchi, Y. Nakamura and E. Uchida	Modified laparoscopic biliary enteric anastomosis procedure using handmade double-armed needles		INTRODUCTION: Laparoscopic biliary enteric anastomosis (BEA) offers several advantages, including good visualization, which helps to overcome the compromised visual field resulting from the biliary tract being located on the right anterior side of the body at some distance from the surgical opening. Laparoscopic BEA, however, requires skillful manipulation of the forceps over a limited range to a…	10.1111/ases.12253
1976	A. R. Moosa, G. E. Block and D. B. A. W. Skinner andHall	Reconstruction of high biliary tract strictures employing transhepatic intubation	Article	If the hepatic duct is damaged during operation, repair should be attempted by using, if possible, a T tube. However, in patients with a high stricture of the duct after repeated operations, the authors prefer to do an end to side hepaticojejunostomy. They have treated by this method 14 patients, who had been subjected to three of four previous operations. A percutaneous transhepatic cholangiogra…	10.1016/s0039-6109(16)40836-4	https://www.scopus.com/inward/record.uri?eid=2-s2.0-0017142214&doi=10.1016%2fs0039-6109%2816%2940836-4&partnerID=40&md5=b84069787db38c20668510d1aedc7311
2005	S. Moriura, I. Kobayashi, K. Hattori, T. Oshiro, M. Kawahara and T. Matsumoto	Continuous vertical hemimattress suture for biliary-enteric anastomosis		The continuous hemivertical mattress suture technique for biliary-enteric anastomosis has not been well reported in the literature. We used the technique with a double-armed monofilament absorbable suture (Glycomer 631) for 32 anastomoses in 31 patients. There was one anastomotic leakage (3.1%). The mean follow-up period was 683 days, during which time no patient developed anastomotic stenosis or…	10.1007/s00534-005-1008-x
2023	M. Mubashir, J. Rappaport and R. M. Walsh	INSTRUCTIONAL VIDEO FOR HEPATICOJEJUNOSTOMY ANASTOMOSIS ENSURING EVENLY SPACED SUTURES				<Go to ISI>://WOS:001040954706216
2023	M. Mubashir, J. M. Rappaport and R. M. Walsh	Instructional Video For Hepaticojejunostomy Anastomosis Ensuring Evenly Spaced Sutures		OBJECTIVE: We demonstrate a surgical technique involving construction of a hepaticojejunostomy (HJ) anastomosis that ensures even spacing between the sutures regardless of the size of the common bile duct. This is demonstrated via a series of illustrations followed by live demonstration of a HJ anastomosis created during a Whipple procedure. VIDEO DESCRIPTION: Overall, this technique results in t…	10.1007/s11605-023-05787-6
2023	M. Murakami, A. Tani, S. Masuda, Y. Iwamoto, M. Ogata, L. Takada, N. Nishida, C. Kedoin, A. Nagano, K. Sugita, T. Harumatsu, S. Onishi, T. Kawano, M. Muto and S. Ieiri	Can multiple-degree-of-freedom articulating instruments be effective in pediatric endoscopic surgery? - A prospective trial		Background: Pediatric endosurgery often requires intracorporeal suturing, including reverse or vertical needle driving, which is difficult using a conventional instrument because of limited degrees of freedom (DOFs). To address this, multiple-DOF (mDOF) articulating instruments (mDOF-AIs) have been developed. We therefore evaluated the usefulness of mDOF-AIs compared with conventional instruments…	10.1016/j.yjpso.2023.100071	<Go to ISI>://WOS:001355929000013
2022	M. Murakami, K. Yamada, S. Onishi, K. Sugita, K. Yano, T. Harumatsu, W. Yamada, M. Matsukubo, M. Muto, T. Kaji and S. Ieiri	How we acquire suturing skills for laparoscopic hepaticojejunostomy		Laparoscopic choledochal cyst excision and hepaticojejunostomy is a representative surgical procedure requiring laparoscopic suturing including needle driving and knot tying. Laparoscopic needle driving and knot tying is a highly technically demanding skill, especially in small infants and children. We developed a laparoscopic hepaticojejunostomy simulator for training. This simulator was develop…	10.1111/ases.13083	<Go to ISI>://WOS:000799502800001
2024	A. L. Myrthong, C. G. Abhinav, R. Rashid, V. Venu and V. Kb	Navigating the Nexus: A Rare Case of Choledochal Cyst With Concomitant Pancreas Divisum		Choledochal cysts (CCs) are quite rare and are characterized by anomalous dilations of the biliary tree, mostly due to anomalous pancreaticobiliary junction (APBJ). A less frequent congenital anomaly due to incomplete fusion of pancreatic ducts, pancreas divisum (PD) can complicate the clinical course of CC. Although rare, the coexistence of CC and PD presents significant clinical challenges. Wit…	10.7759/cureus.63964	<Go to ISI>://WOS:001266717200033
2024	A. L. Myrthong, G. A. C, R. Rashid, V. Venu and V. Kb	Navigating the Nexus: A Rare Case of Choledochal Cyst With Concomitant Pancreas Divisum		Choledochal cysts (CCs) are quite rare and are characterized by anomalous dilations of the biliary tree, mostly due to anomalous pancreaticobiliary junction (APBJ). A less frequent congenital anomaly due to incomplete fusion of pancreatic ducts, pancreas divisum (PD) can complicate the clinical course of CC. Although rare, the coexistence of CC and PD presents significant clinical challenges. Wit…	10.7759/cureus.63964
2019	H. H. Nag, P. S. Arvinda, A. Sachan, S. S. Saluja, S. Sachdeva and S. Chandra	Laparoscopic Lateral Pancreaticojejunostomythe Technique and Early Experience		Laparoscopic lateral pancreaticojejunostomy (LLPJ) in patients with chronic pancreatitis is scarcely reported. This study aimed to describe a technique of LLPJ and to report an early experience. The described technique of LLPJ was used in 24 patients with chronic pancreatitis (CP) starting from January 2012 to April 2017. Clinical characteristics, technical success and post-operative outcome were…	10.1007/s12262-018-1734-3	<Go to ISI>://WOS:000464183700011
1992	T. Nagai and T. Yamakawa	Experimental model with bilioenteric anastomosis in rats--technique and significance		A simple technique of hepaticojejunostomy in rats is introduced in this paper and its suitability for use as an experimental model was evaluated histologically. Hepaticojejunostomy was performed as follows; the stump of the supra-pancreatic common bile duct (CBD), detached from adjacent tissue, was introduced into the jejunal lumen using the outer catheter previously inserted into the jejunum, an…
1992	T. Nagai and T. Yamakawa	Experimental model with bilioenteric anastomosis in rats - Technique and significance	Article	A simple technique of hepaticojejunostomy in rats is introduced in this paper and its suitability for use as an experimental model was evaluated histologically. Hepaticojejunostomy was performed as follows; the stump of the suprapancreatic common bile duct (CBD), detached from adjacent tissue, was introduced into the jejunal lumen using the outer catheter previously inserted into the jejunum and …		https://www.scopus.com/inward/record.uri?eid=2-s2.0-0026808510&partnerID=40&md5=9a14d6ca91e73a6b61633efea114f15a
1992	T. Nagai and T. Yamakawa	EXPERIMENTAL-MODEL WITH BILIOENTERIC ANASTOMOSIS IN RATS - TECHNIQUE AND SIGNIFICANCE		A simple technique of hepaticojejunostomy in rats is introduced in this paper and its suitability for use as an experimental model was evaluated histologically. Hepaticojejunostomy was performed as follows; the stump of the suprapancreatic common bile duct (CBD), detached from adjacent tissue, was introduced into the jejunal lumen using the outer catheter previously inserted into the jejunum, and…		<Go to ISI>://WOS:A1992JL08100008
2021	Y. Nagakawa, S. Kozono, C. Takishita, H. Osakabe, H. Nishino, N. Nakagawa, K. Suzuki, Y. Hayashi, T. Ishizaki, K. Katsumata and A. Tsuchida	Incidence of anastomotic stricture after hepaticojejunostomy with continuous sutures in patients who underwent laparoscopic pancreaticoduodenectomy		PURPOSE: Laparoscopic hepatojejunostomy (HJ) with continuous sutures is commonly performed in laparoscopic pancreaticoduodenectomy (LPD). This study aimed to investigate the long-term surgical outcomes of HJ in LPD. METHODS: We retrospectively evaluated 103 consecutive patients who underwent pancreaticoduodenectomy via laparoscopic HJ with continuous suturing using multifilament (n = 48) or monof…	10.1007/s00595-020-02223-z
2013	S. Nakahira, Y. Takeda, Y. Katsura, M. Hamanaka, T. Hashimoto, K. Matsushita, H. Kusama, H. Kawashima, Y. Mukai, M. Okishiro, A. Takeno, H. Sakisaka, R. Suzuki, H. Taniguchi, C. Egawa, T. Kato and S. Tamura	[A patient with unresectable ampullary carcinoma who underwent subsequent laparoscopic biliary bypass after staging laparoscopy during the same operation]		We report the case of a patient with ampullary carcinoma, diagnosed as having liver metastases by staging laparoscopy, who underwent subsequent laparoscopic biliary bypass during the same operation. A 61-year-old man with jaundice was found to have ampullary carcinoma on CT and ERCP. However, no metastatic lesions were detected on FDG-PET, and we decided to perform laparoscopic pancreaticoduodene…
2020	J. M. Namgoong, S. Hwang, G. C. Park, H. Kwon, Y. J. Kwon and S. H. Kim	Graft outflow vein unification venoplasty with superficial left hepatic vein branch in pediatric living donor liver transplantation using a left lateral section graft		Orifice size of the left hepatic vein trunk (LHV) in left lateral segment (LLS) grafts is often too small to perform direct anastomosis. A small superficial branch of LHV is encountered in approximately 30% of LLS grafts. Unification venoplasty of the LHV trunk and its superficial vein branch makes the orifice size of LLS outflow vein larger than the original size. We present refined surgical tec…	10.14701/ahbps.2020.24.3.326
2008	A. Nanashima, Y. Sumida, T. Abo, T. Nagasaki, K. Ohba, H. Kinoshita, S. Tobinaga, T. Kenji, H. Takeshita, S. Hidaka, T. Sawai, T. Yasutake and T. Nagayasu	Surgical treatment and adjuvant chemotherapy in hepatocellular carcinoma patients with advanced vascular involvement		BACKGROUND/AIMS: In advanced hepatocellular carcinoma (HCC) with vascular involvement of major vessels, patients have a poor prognosis after surgical treatment. METHODOLOGY: Patient outcomes after surgical resection and the usefulness of adjuvant chemotherapy were examined in 12 patients with major hepatic vessel involvement who underwent hepatectomy with combined resection of major blood vessels…
2008	A. Nanashima, Y. Sumida, T. Abo, T. Nagasaki, K. Ohba, H. Kinoshita, S. Tobinaga, K. Tanaka, H. Takeshita, S. Hidaka, T. Sawai, T. Yasutake and T. Nagayasu	Surgical treatment and adjuvant chemotherapy in hepatocellular carcinoma patients with advanced vascular involvement	Article	Background/Aims: In advanced hepatocellular carcinoma (HCC) with vascular involvement of major vessels, patients have a poor prognosis after surgical treatment. Methodology: Patient outcomes after surgical resection and the usefulness of adjuvant chemotherapy were examined in 12 patients with major hepatic vessel involvement who underwent hepatectomy with combined resection of major blood vessels…		https://www.scopus.com/inward/record.uri?eid=2-s2.0-44349180275&partnerID=40&md5=33174028b35b4fc51c562876b1639bb3
2022	N. Napoli, E. F. Kauffmann, R. Caputo, M. Ginesini, F. Asta, C. Gianfaldoni, G. Amorese, F. Vistoli and U. Boggi	Outcomes of double-layer continuous suture hepaticojejunostomy in pancreatoduodenectomy and total pancreatectomy		BACKGROUND: This study aims to describe the technique and the results of double-layer continuous suture hepaticojejunostomy (HJ) following pancreatoduodenectomy (PD) and total pancreatectomy (TP). METHODS: A prospectively maintained database was analyzed retrospectively to identify incidence and severity of biliary leaks (BL) (ISGLS definition), as well as of HJ stenosis (HJS), cholangitis, and n…	10.1016/j.hpb.2022.05.005
2021	S. Natsume, Y. Shimizu, M. Okuno, S. Kawakatsu, K. Matsuo, K. Hara, S. Ito, K. Komori, T. Abe and M. Nagino	Continuous suture is a risk factor for benign hepaticojejunostomy stenosis after pancreatoduodenectomy in patients with a non-dilated bile duct		BACKGROUND: It is unclear whether hepaticojejunostomy with a continuous suture is suitable for patients with a non-dilated bile duct. METHODS: Medical records of patients who underwent pancreatoduodenectomy between 2003 and 2013 were retrospectively reviewed, focusing on the incidence of benign anastomotic stenosis and its relationship with suture method (continuous vs interrupted) and common hep…	10.1016/j.hpb.2021.04.010
2011	P. Nau, J. Liu, E. C. Ellison, J. W. Hazey, M. Henn, P. Muscarella, V. K. Narula and W. S. Melvin	Novel reconstruction of the extrahepatic biliary tree with a biosynthetic absorbable graft		OBJECTIVES: The reference standard technique for the reconstruction of the extrahepatic biliary tree is Roux-en-Y hepaticojejunostomy. This procedure is not without complications and may not be feasible in some patients. This project sought to evaluate a novel approach for repairing common bile duct injuries with a biosynthetic graft. This allows for the reconstruction of the anatomy without nece…	10.1111/j.1477-2574.2011.00337.x
2004	G. Navarra, C. Lorenzini, G. Currò, E. Basaglia and N. H. Habib	Early results after radiofrequency-assisted liver resection		AIMS AND BACKGROUND: Intraoperative blood loss during liver resection remains a major concern due to its association with higher postoperative complications and shorter long-term survival. The aim of this study was to assess the feasibility and safety of a novel concept for liver resection using a radiofrequency energy-assisted technique. METHODS: From January 2001 to July 2002, 42 patients were …	10.1177/030089160409000108
2006	Nct	A Randomized Trial of Two Surgical Techniques for Pancreaticojejunostomy in Patients Undergoing Pancreaticoduodenectomy	Trial registry record	Pancreaticoduodenectomy (PD) is a commonly performed operative procedure which is used in selected patients with benign and malignant diseases of the pancreas and periampullary region. The procedure involves regional resection of the pancreatic head, neck, and uncinate process en‐bloc with the duodenum, distal bile duct, and lymph nodes. The standard 'Whipple' operation also adds a distal gastrec…		https://www.cochranelibrary.com/central/doi/10.1002/central/CN-02040785/full
2024	Nct	First-day Versus Early Drain Removal Following PD: a Randomized Controlled Trial	Trial registry record	Introduction Pancreatic surgery is a complex discipline with a high risk of post‐operative morbidity such as pancreatic fistula (POPF) with variable impact on clinical outcome, fluid collection and hemorrhage. For such reason the intraoperative placement of intra‐abdominal drains (ID) to early detect, mitigate, and manage post‐operative complications is still considered to be a routine practice. …		https://www.cochranelibrary.com/central/doi/10.1002/central/CN-02720225/full
2024	Nct	New Technique of Pancreaticojejunostomy During Whipple Operation	Trial registry record	A prospective analysis was conducted on the medical records of 48 patients who underwentpancreaticoduodenectomy at our institute for periampullary cancer between March 2022 andMarch 2024. A total of 24 patients who had undergone pancreaticoduodenectomy without astent or omental wrapping around the pancreatic anastomotic site made up group A, while24 patients who had undergone pancreaticoduodenect…		https://www.cochranelibrary.com/central/doi/10.1002/central/CN-02767028/full
2022	N. Nevermann, W. Schöning, T. Malinka, U. Fehrenbach, T. Müller, J. Pratschke and M. Schmelzle	Bile duct injuries during laparoscopic cholecystectomy Classification, recognition and repair		Background Bile duct injuries during laparoscopic cholecystectomy are rare but serious complications. Classification and diagnostics Bile duct injuries can be classified based on their location, injury pattern and possible concomitant vascular injury. Several classifications exist with the Neuhaus classification, which is widely used in Germany, allowing a clinically oriented classification of bi…	10.1007/s00104-022-01592-0	<Go to ISI>://WOS:000756189700001
2010	L. Nguyen Thanh, P. D. Hien, L. A. Dung and T. N. Son	Laparoscopic repair for choledochal cyst: lessons learned from 190 cases	Article	Objective: The aim of this study is to report the technical details, early outcomes, and lessons learned from laparoscopic repair of 190 cases of choledochal cyst. Method: The operation was performed using 4 ports. The cystic duct was identified and divided. The liver was elevated by 2 stay-sutures: one on the round ligament and the other on the distal cystic duct. The choledochal cyst was isolat…	10.1016/j.jpedsurg.2009.08.013	https://www.scopus.com/inward/record.uri?eid=2-s2.0-77749339043&doi=10.1016%2fj.jpedsurg.2009.08.013&partnerID=40&md5=c4a503636023e50ea0e25e6d71fadf2d
2010	L. Nguyen Thanh, P. D. Hien, A. Dung le and T. N. Son	Laparoscopic repair for choledochal cyst: lessons learned from 190 cases		OBJECTIVE: The aim of this study is to report the technical details, early outcomes, and lessons learned from laparoscopic repair of 190 cases of choledochal cyst. METHOD: The operation was performed using 4 ports. The cystic duct was identified and divided. The liver was elevated by 2 stay-sutures: one on the round ligament and the other on the distal cystic duct. The choledochal cyst was isolat…	10.1016/j.jpedsurg.2009.08.013
2009	T. L. Nguyen, A. D. Le and N. S. Tran	Laparoscopic Complete Cyst Excision and Hepaticoduodenostomy for Choledochal Cyst: Early Results in 74 Cases		Objective: To report the technical details and early outcomes of complete laparoscopic cyst excision and hepaticoduodenostomy for choledochal cyst. Methods: The operation was performed using four ports. The cystic duct was identified and divided. The liver was elevated by two stay sutures: one on the round ligament, and the other on the distal cystic duct. The choledochal cyst was isolated and re…	10.1089/lap.2008.0169.supp	<Go to ISI>://WOS:000265319500024
2019	O. Nl	Added value of 3D-vision during robotic surgery in biotissue pancreatico- and hepaticojejunostomy (LAEBOT 3D2D): a randomized controlled cross-over trial	Trial registry record	INTERVENTION: Participants will perform robotic PJ and HJ anastomoses in a biotissue organ model using the da VinciÂ® system and will be randomized to start with either 3D‐ or 2D‐vision. CONDITION: Not applicable: Setting is experimental. PRIMARY OUTCOME: Primary endpoint will be the time required to complete both PJ and HJ. SECONDARY OUTCOME: Secondary endpoint will be the objective structured a…		https://www.cochranelibrary.com/central/doi/10.1002/central/CN-02070831/full
2015	M. Ogino, S. Hirano, Y. Suzuki, H. Tanaka, D. Saikawa, K. Yamamoto, Y. Kawarada, S. Kitashiro and S. Okushiba	Biliary obstruction caused by stone formation around a long-term indwelling stent in choledochojejunostomy	Article	A 73-year-old man with lower bile duct cancer underwent pancreaticoduodenectomy. A stent tube 8 cm in length made of polyvinyl chloride for retrograde transhepatic biliary drainage (RTBD) known as the "lost tube" was placed at the anastomosis and fixed with an absorbable suture. A space-occupying lesion which was judged to be a calculus in the bile duct at the anastomotic site was detected by CT …	10.5833/jjgs.2015.0006	https://www.scopus.com/inward/record.uri?eid=2-s2.0-84945330472&doi=10.5833%2fjjgs.2015.0006&partnerID=40&md5=92b49932ae31bed6b03159a1d915c0ef
2024	R. Oikawa, K. Ito, N. Takemura, F. Mihara and N. Kokudo	How to do it: rescue duct-to-duct biliary reconstruction techniques to avoid severe biliary complications of hepatic resection for hepatocellular carcinoma		There are few reports on duct-to-duct biliary reconstruction for complex liver resection with limited bile duct resection. We performed duct-to-duct biliary reconstruction in two patients undergoing limited bile duct resection where Roux-en-Y hepaticojejunostomy (HJ) was difficult. An external biliary drainage tube was placed routinely at the anastomotic site to prevent stenosis. In case 1, the t…	10.1007/s00595-023-02754-1
2024	Y. Okata, M. Murakami, M. Uemura, Y. Tsuruno, S. Iwabuchi, Y. Kameoka, S. Yoshimura, Y. Takanarita, A. Watanabe, K. Uemura, H. Miyauchi, T. Nakatani, Y. Tomioka, Y. Samejima, T. Hatakeyama, S. Ieiri and Y. Bitoh	Endosurgery workshop to improve the confidence of novice pediatric surgeons in performing laparoscopic hepaticojejunostomy		PurposeThis study assessed the efficacy of a high-impact, short-term workshop in honing the laparoscopic hepaticojejunostomy technical skills and self-confidence of novice pediatric surgeons, focusing on vertical needle driving and knot tying.MethodsLectures, hands-on sessions, pre- and post-workshop evaluations, and training using porcine models were conducted to refine basic and advanced skills…	10.1007/s00383-024-05631-1	<Go to ISI>://WOS:001154423200003
2001	S. O'Neil, J. Pickleman and G. V. Aranha	Pancreaticogastrostomy following pancreaticoduodenectomy: review of 102 consecutive cases		Disruption of the pancreatic anastomosis with resultant sepsis is the cause of nearly 50% of deaths following pancreaticoduodenectomy (PD). Traditionally, the pancreatic remnant is anastomosed to the jejunum. Pancreaticogastrostomy (PG) was introduced as an alternative by Waugh and Clagett in 1946 and by Park, Mackie, and Rhoads in 1967. The purpose of this retrospective review was to assess the …	10.1007/s002680020080
2024	S. Onishi, M. Murakami, T. Ishimaru, G. Miyano, S. Scholz, L. Perger, K. Yamada, S. Pandya and S. Ieiri	Current Practice of Laparoscopic Surgery for Choledochal Cyst in Children -A Survey on Opinion and Experience Among IPEG Members		PURPOSE: Laparoscopic resection of choledochal cyst (CC) has become a popular approach. As the discussion about optimal treatment and technical strategies continues, we aimed to investigate perspectives of IPEG members. METHODS: An online survey was conducted in 2023 on behalf of the IPEG Research Committee. IPEG members were asked to complete an anonymous questionnaire that included 36 items on …	10.1016/j.jpedsurg.2024.08.023
2006	S. Osada, H. Imai, N. Okumura, Y. Tokuyama, Y. Hosono, F. Sakashita and Y. Sugiyama	A modified reconstruction method to prevent critical complications after pancreatoduodenectomy		BACKGROUND/AIMS: A new method of reconstructing the pancreatic stump after pancreatoduodenectomy (PD) is necessary to improve the postoperative mortality rate. Thus, we modified the pancreatoenteric procedure to reduce anastomotic leakage from the pancreatic stump after PD, and we conducted a study to evaluate the usefulness of the new procedure on the basis of patients' postoperative condition. …
2011	M. Palermo, N. Trelles and M. Gagner	Laparoscopic revisional hepaticojejunostomy for biliary stricture after open repair following common bile duct injury: a case report		INTRODUCTION: Incidence of bile duct injury has been reported more frequently following laparoscopic cholecystectomy. CASE REPORT: A 43-year-old female with a past medical history of laparoscopic cholecystectomy that was converted to open because of a common bile duct injury now presents with a stenosis at the hepaticojejunostomy that is causing recurrent cholangitis episodes. After the lysis of …	10.1177/1553350610395033
2013	R. Papp, Ö. Horváth and D. Kelemen	Rupture of Pseudoaneurysm into Hepaticojejunal Anastomosis: Report of Three Cases		Bleeding complications are less common after major pancreatic resections. They are more often associated with pancreatic fistula. The authors present three cases of a unique situation, when pseudoaneurysm of the common hepatic artery ruptured into the hepaticojejunal anastomosis, causing massive upper gastrointestinal haemorrhage. The basic operations were pancreatic resections for malignancy. In…	10.5754/hge11327	<Go to ISI>://WOS:000330327700050
2010	D. Parmeggiani, G. Cimmino, D. Cerbone, N. Avenia, R. Ruggero, A. Gubitosi, G. Docimo, S. Mordente, C. Misso and U. Parmeggiani	Biliary tract injuries during laparoscopic cholecystectomy: three case reports and literature review		Introduction. Biliary tract injuries (BTI) represente the most serious and potentially life-threatening complication of cholecystectomy. During open cholecystectomies (OC), the prevalence of bile duct injuries has been estimated at only 0.1-0.2%. We report 3 cases of BTI during laparoscopic cholecystectomy (LC). Case 1. Ascalesi Hospital, Naples 2003-2007, 875 LC (BTI 0,11%). During the dissectio…		<Go to ISI>://WOS:000421353800003
1980	R. Pichlmayr and G. Tidow	Errors in indication and technique in gallbladder surgery. Surgery of the papilla	Article	Sounding and bouginage of the papilla are not without risk, but using a Fogarthy catheter for extracting prepapillary stones is acceptable. Sphincterotomy occurs in 3-30% of cases of bile duct surgery; its frequency with relative indications is now lower. There is an absolute indication in case of retention of a papillary stone; a relative indication in case of multiple small choledochus stones a…		https://www.scopus.com/inward/record.uri?eid=2-s2.0-0019211742&partnerID=40&md5=01dcea70aa5fdce58dcceadaf7bcf976
1994	J. Porcheron, O. Boillot, T. Ponchon, L. Henry, D. Gille, S. Benchetrit, M. Dawahra and G. Molina	[Treatments of biliary fistulas following the removal of a Kehr tube after orthotopic liver transplantation]		Biliary tract complications are a major source of morbidity after liver transplantation. From October 1990 to September 1992, 77 patients, including 13 children and 64 adults, received 80 liver transplants. Biliary reconstruction was performed using a choledochocholedochostomy with a T-tube in 40 recipients. We report the management of bile leaks following T tube removal in 6 patients. In all cas…
1994	J. Porcheron, O. Boillot, T. Ponchon, L. Henry, D. Gille, S. Benchetrit, M. Dawahra and G. Molina	Treatment of bile fistulae following T tube removal after orthotopic liver transplantation	Article	Biliary tract complications are a major source of morbidity after liver transplantation. From October 1990 to September 1992, 77 patients, including 13 children and 64 adults, received 80 liver transplants. Biliary reconstruction was performed using a choledochocholedochostomy with a T-tube in 40 recipients. We report the management of bile leaks following T tube removal in 6 patients. In all cas…		https://www.scopus.com/inward/record.uri?eid=2-s2.0-0028318220&partnerID=40&md5=1e96fc7dabe7c23de679969686522276
1994	J. Porcheron, O. Boillot, T. Ponchon, L. Henry, D. Gille, S. Benchetrit, M. Dawahra and G. Molina	TREATMENT OF BILE FISTULAS FOLLOWING T-TUBE REMOVAL AFTER ORTHOTOPIC LIVER-TRANSPLANTATION		Biliary tract complications are a major source of morbidity after liver transplantation. From October 1990 to September 1992, 77 patients, including 13 children and 64 adults, received 80 liver transplants. Biliary reconstruction was performed using a choledochocholedochostomy with a T-tube in 40 recipients. We report the management of bile leaks following T tube removal in 6 patients. In all cas…		<Go to ISI>://WOS:A1994NV94700009
2015	A. Prasad, S. De, P. Mishra and A. Tiwari	Robotic assisted Roux-en-Y hepaticojejunostomy in a post-cholecystectomy type E2 bile duct injury		Roux-en-Y hepaticojejunostomy anastomosis is the treatment of choice for common hepatic duct injury type E2. It has been performed laparoscopically with the advancement of laparoscopic skill. Recently, a telemanipulative robotic surgical system was introduced, providing laparoscopic instruments with wrist-arm technology and 3-dimensional visualization of the operative field. We present a case of …	10.3748/wjg.v21.i6.1703	<Go to ISI>://WOS:000349666300002
2007	P. Puche, E. Jacquet, F. Borie, P. E. Colombo, H. Bouyabrine, A. Herrero, F. Guillon, J. P. Carabalona, J. M. Fabre, B. Millat, J. Domergue and F. Navarro	[Treatment of biliary injuries after laparoscopic cholecystectomy: retrospective study of 27 patients]		Biliary injuries after laparoscopic cholecystectomy are rare but serious. Their mortality rate can reach 9%. AIM OF THE STUDY: Describe the management of biliary injuries after laparoscopic cholecystectomy in our center. PATIENTS: Between January 1995 and June 2005, 27 patients (13 women, 14 men) were treated. The mean age was 53 years old (range, 18-92 years). The biliary injuries were common bi…	10.1016/s0021-7697(07)73995-9
2006	X. C. Qu, Q. C. Zheng, G. B. Wang, J. L. Wang, B. Cheng and S. B. Liu	[Clinical analysis for iatrogenic injuries in the distal part of common bile duct]		OBJECTIVE: To investigate the early diagnosis on iatrogenic injuries in distal part of common bile duct and the prevention of severe retroperitoneal infection. METHODS: From 1990 to 2004, 17 patients with bile duct injures in the distal part of common biliary tract were admitted. And the clinical data of the 17 cases were retrospectively analyzed. RESULTS: Of the 17 cases, the injuries of 15 case…
1988	M. Raute and W. Schaupp	IATROGENIC BILE-DUCT INJURIES AT CHOLECYSTECTOMY - MANAGEMENT AND RESULTS		This report concerns 44 patients with iatrogenic injuries to the bile ducts treated at the Mannheim University Clinic from 1973 to 1987. Group A: 12 own patients with lesions of the common bile duct among 6020 operations for cholelithiasis, i.e. a risk of 0.19%. All 12 lesions were recognized during operation and immediately repaired with eventual success. Group B: 32 patients referred to us from…	10.1007/bf01272553	<Go to ISI>://WOS:A1988R563000004
2003	D. N. Reed, R. N. Cacchione, J. W. Allen, V. Arlauskas, J. Casey, C. M. Larson and G. Vitale	Laparoscopic choledochojejunostomy and gastrojejunostomy in a porcine model - Alternative to open palliative bypass in unresectable pancreatic cancer		Background: Surgical extirpation remains the only known curative treatment for cancer of the pancreas. Because of locally advanced or metastatic tumor, up to 80% of patients are unresectable at the time of initial diagnosis [13]. Other investigators previously have suggested that laparoscopy before laparotomy aids in the diagnosis of unresectable pancreatic cancer in a fair number of patients eve…	10.1007/s00464-001-8246-z	<Go to ISI>://WOS:000180798900016
2018	Z. Rifatbegovic, M. Kovacevic and B. Nikic	Treatment of late identified iatrogenic injuries of the right and left hepatic duct after laparoscopic cholecystectomy without transhepatic stent and Witzel drainage: Case report		INTRODUCTION: Most of the case reports about high type iatrogenic hepatic duct injuries reports how to treat and make Roux-en-Y hepaticojejunostomy below the junction of the liver immediately after this condition is recognised during surgical procedure when the injury was made. Hereby we present a case where we made Roux-en-Y hepaticojejunostomy without transhepatic billiary stent and also withou…	10.1016/j.ijscr.2018.05.008
2021	N. S. Rubalcava, R. E. Overman, M. Pilkington, C. N. Grant, J. D. Geiger, M. D. Jarboe and K. E. Speck	Laparoscopic choledochal cyst resection using a novel articulating instrument in pediatric patients		Background: Historically, choledochal cyst excision has been performed as an open procedure. Controversy remains regarding managing this technically challenging entity in a minimally invasive fashion. Methods: A novel mechanically-designed intuitive, articulating instrument is used to facilitate intracorporeal suturing when there is limited working space. The mechanical design of the three-axis G…	10.1016/j.epsc.2021.101888	<Go to ISI>://WOS:000663412700002
2016	J. Rystedt, G. Lindell and A. Montgomery	Bile Duct Injuries Associated With 55,134 Cholecystectomies: Treatment and Outcome from a National Perspective		BACKGROUND: Bile duct injury (BDI) is a rare complication associated with cholecystectomy, and recommendations for treatment are based on publications from referral centers with a selection of major injuries and failures after primary repair. The aim was to analyze the frequency, treatment, and outcome of BDIs in an unselected population-based cohort. METHODS: This was a retrospective cohort stud…	10.1007/s00268-015-3281-4
2024	T. A. Sabra, S. M. Abdelmohsen, A. Maher, M. S. Abdelgawaad, A. S. Mohamed, H. M. A. Mohammed and A. Badawy	Outcomes of continous versus interrupted suturing techniques for biliary-enteric anastomosis after choledochal cyst excision in children		Background In this study, the biliary-enteric anastomosis following choledochal cyst excision was studied using continuous suture and interrupted suture procedures in a pediatric population. Patients and methods In this study, information on 57 children who received continuous suture choledochal cyst surgery at our facility between 2015 and 2020 was gathered retrospectively. The patients that wer…	10.4103/ejs.ejs_267_23	<Go to ISI>://WOS:001335306600019
2023	S. Sakamoto, K. Sui, M. Tabuchi and T. Okabayashi	Duodenojejunostomy for endoscopic management of biliary enteric anastomotic stricture inaccessible via balloon-assisted endoscopy: a case report		BACKGROUND: Stricture formation is a long-term complication of biliary enteric anastomosis (BEA). BEA stricture often causes recurrent cholangitis and lithiasis, can significantly affect quality of life, and promote the development of life-threatening complications. In this report, duodenojejunostomy and subsequent endoscopic management as an alternative surgical technique for strictures of the B…	10.1186/s40792-023-01654-3
2008	M. Salizzoni, R. Romagnoli, S. Mirabella, G. Paraluppi, A. Franchello and F. Lupo	Intraoperative placement of transparietohepatic biliary drainage in remedial hepaticojejunostomy: technique and clinical experience		Remedial biliary surgery most often entails a Roux-en-Y hepaticojejunostomy. Sometimes the duct wall at the porta hepatis has been so damaged by inflammatory changes that the postoperative external drainage of bile away from a biliodigestive suture at risk of dehiscence is advisable. A technique of intraoperative placement of transparietohepatic biliary drainage was devised. The maneuver implies …	10.1016/j.amjsurg.2007.02.029
2007	B. Salman, N. Akyurek, B. Onal and M. Cindoruk	Combined proper hepatic artery and common hepatic duct injury in open cholecystectomy: case report and review of the literature		A 24-y-old male patient underwent elective open cholecystectomy at another center. On the third postoperative day, he developed fever and jaundice, for which he underwent reoperation at the same center on the seventh postoperative day. During the second surgery, massive bleeding was encountered, suture ligations were applied, and T-tube drainage was performed. After the surgery was completed, the…	10.1007/bf02848789
2023	S. Sato, Y. Inoue, A. Oba, Y. Ono, T. Sato, H. Ito and Y. Takahashi	The "Tube Submarine Technique": a safe and easy technique to place an external drainage tube during hepaticojejunostomy in minimally invasive surgery		PURPOSE: Pancreaticoduodenectomy (PD) is a standard procedure for various pancreatic head lesions. Recently, minimally invasive surgery (MIS), including laparoscopic PD (LPD) or robotic PD (RPD), has been widely performed. The hepaticojejunostomy (HJ) technique in MIS is more difficult than that in open procedures, and the placement of an external drainage tube (EDT) is not common in MIS owing to…	10.1007/s00423-023-02855-y
2004	A. Savar, I. Carmody, J. R. Hiatt and R. W. Busuttil	Laparoscopic bile duct injuries: management at a tertiary liver center		Bile duct injury is a rare but morbid complication of laparoscopic cholecystectomy (LC). This study was undertaken to evaluate the management of 20 patients with bile duct injuries during LC who were referred to a tertiary center with expertise in hepatobiliary surgery and liver transplantation. Sixteen (80%) were female. Mean age was 44 (range 13-70) years. Half of the injuries were distal (Bism…
2001	D. E. Sawaya, L. W. Johnson, K. Sittig, J. C. McDonald and G. B. Zibari	Iatrogenic and noniatrogenic extrahepatic biliary tract injuries: A multi-institutional review		Traumatic and iatrogenic extrahepatic biliary tract injuries are rare but may lead to exceedingly morbid complications. Traumatic extrahepatic biliary tract injuries represent less than 1 per cent of all traumatic injuries. Iatrogenic injuries result in 0.2 to 1 per cent of laparoscopic or open cholecystectomies. The objective of this study was to review the incidence of biliary tract injuries-ia…		<Go to ISI>://WOS:000168590400020
2021	R. Saxena, N. K. Ghosh and S. Galodha	Economics and safety of continuous and interrupted suture hepaticojejunostomy: An audit of 556 surgeries		BACKGROUNDS/AIMS: Hepaticojejunostomy (HJ) for bilioenteric continuity is generally performed with interrupted sutures. This study compares the safety, economics, short- and long-term outcomes of continuous suture hepaticojejunostomy (CSHJ) and interrupted suture hepaticojejunostomy (ISHJ). METHODS: A retrospective cohort analysis involving all HJs between January 2014 and December 2018 was condu…	10.14701/ahbps.2021.25.4.472
2021	R. Saxena, N. K. Ghosh and S. Galodha	Continuous suture hepaticojejunostomy is economical with similar long term results as interrupted suture technique: An audit of a prospective database of 556 hepaticojejunostomies	Article	Introduction: Hepaticojejunostomy (HJ), a standard method of bilioenteric anastomosis, is done with interrupted sutures by most surgeons. This audit of a prospective database compares the safety, economics, short term and long term outcome of continuous suture HJ (CSHJ) and interrupted suture HJ (ISHJ). Methods: An audit of a prospecrive database of all HJ performed between January 2014 and Decem…	10.14701/ahbps.EP-124	https://www.scopus.com/inward/record.uri?eid=2-s2.0-85116298108&doi=10.14701%2fahbps.EP-124&partnerID=40&md5=18c5a87e8408c118d76c581263891e5b
1997	R. Schlumpf, O. Schob and M. Rothlin	Laparoscopic operations: The future of surgery for malignant obstructive jaundice?		The systematic staging of pancreatic cancer has facilitated tract evaluation of a patient's prognosis in recent years. Minimally invasive surgery, on the other hand, has produced new procedures which necessitate a distinct dichotomy between open, curative surgery and minimally invasive, palliative procedures. Diagnostic modalities facilitating an accurate assessment of resectability have to be fo…		<Go to ISI>://WOS:A1997WY65500007
1997	R. Schlumpf, O. Schöb and M. Röthlin	[Surgery in malignant obstructive jaundice: laparoscopic surgery--the future?]		The systematic staging of pancreatic cancer has facilitated exact evaluation of a patient's prognosis in recent years. Minimally invasive surgery, on the other hand, has produced new procedures which necessitate a distinct dichotomy between open, curative surgery and minimally invasive, palliative procedures. Diagnostic modalities facilitating an accurate assessment of resectability have to be fo…
1996	O. Schob, M. Weber, R. Schmid, R. Schlumpf, F. Largiader and K. A. Zucker	TESA-technique or suture? Two minimally invasive alternatives to endoscopic stenting in the treatment of obstructive jaundice		Two experimental laparsocopic techniques of Roux-en-Y-choledochojejunostomy are presented and compared in the long-term follow-up over 6 months. The results were technically and functionally identical but the TESA-technique demonstrated significantly shorter operating time and the advantage of a completely foreign material-free anastomosis after reabsorption of the PGA-stent fragments during the …		<Go to ISI>://WOS:A1996UE07400013
1996	O. M. Schob, P. W. Day, R. K. Josloff and K. A. Zucker	An experimental teaching model for laparoscopic choledochojejunostomy		For advanced laparoscopic procedures, team collaboration and good suturing skills are only two of many requirements to achieve success. Teaching opportunities are mandatory to allow general surgeons to become acquainted with advanced procedures and to gain confidence in new laparoscopic procedures. In this teaching model presented herein, the technical difficulties and operative steps of a laparo…	10.1097/00019509-199610000-00002	<Go to ISI>://WOS:A1996VJ28000002
1996	O. M. Schöb, P. W. Day, R. K. Josloff and K. A. Zucker	An experimental teaching model for laparoscopic choledochojejunostomy		For advanced laparoscopic procedures, team collaboration and good suturing skills are only two of many requirements to achieve success. Teaching opportunities are mandatory to allow general surgeons to become acquainted with advanced procedures and to gain confidence in new laparoscopic procedures. In this teaching model presented herein, the technical difficulties and operative steps of a laparo…
1990	F. Schulz, R. Fugger, F. Herbst and I. Huk	THE THERAPY OF IATROGENIC LESIONS OF THE BILE-DUCT		Forty-three patients were operated on for iatrogenic lesions of the bile duct. Only one patient had a biliary lesion which occurred in the course of distal gastric resection. All other lesions were observed during cholecystectomy. Injury of the bile duct was detected intraoperatively in sixteen cases. In 10 patients, lesions were observed in the postoperative period and in 17 patients, the postop…		<Go to ISI>://WOS:A1990FA47200027
1993	E. Schwenke	[Rare causes of cholestasis in ERC/PTC]		Using case reports, attention is drawn to rare causes of cholestasis the clarification of which by ERC/PTC and by endoscopic therapy, if necessary, will clearly shown the usefulness of this method. The picture of an unusual choledocholith, the extraction of a "suture stone", the case of a Mirizzi syndrome, a cholecystocolic fistula, a cystic dilatation of the choledochus with Caroli's syndrome an…
2013	J. B. Seal, J. R. Stern, T. Vanha, J. C. Alverdy and G. Testa	A catheter-based suture-free approach to bilioenteric anastomosis: a pilot study		Bilioenteric anastomoses are commonly performed during liver transplantation, reconstruction following tumor resection, and repair of bile duct injury. Ischemia plays an important role in both short- and long-term complications related to biliary anastomoses. The authors describe a catheter-based, suture-free approach to bilioenteric anastomosis that aims to reduce or eliminate tissue trauma and …	10.1177/1553350612447696
2020	J. R. Segovia, F. B. Escubilla and M. Ruiz	Bile duct injury after cholecystectomy: the experience of Hospital José Ramón Vidal de Corrientes	Article	Background: Bile duct injury represents a serious health problem and can occur after any cholecystectomy. Objectives: The aim of this study was to report our experience in repairing bile duct injuries analyzing morbidity, mortality and its incidence in our department. Material and Methods: We conducted a retrospective and descriptive study. The information was retrieved form the medical records o…	10.25132/raac.v112.n4.1456.ei	https://www.scopus.com/inward/record.uri?eid=2-s2.0-85188649654&doi=10.25132%2fraac.v112.n4.1456.ei&partnerID=40&md5=b56405073a44adbb04b6c4bd373b4800
2023	L. Seifert, J. von Renesse, A. M. Seifert, D. Sturm, R. Meisterfeld, N. N. Rahbari, C. Kahlert, M. Distler, J. Weitz and C. Reissfelder	Interrupted versus continuous suture technique for biliary-enteric anastomosis: randomized clinical trial		BACKGROUND: Biliary-enteric anastomosis (BEA) can be performed using continuous or interrupted suture techniques, but high-quality evidence regarding superiority of either technique is lacking. The aim of this study was to compare the suture techniques for patients undergoing BEA by evaluating the suture time as well as short- and long-term biliary complications. METHODS: In this single-centre ra…	10.1093/bjsopen/zrac163
2023	L. Seifert, J. von Renesse, A. M. Seifert, D. Sturm, R. Meisterfeld, N. N. Rahbari, C. Kahlert, M. Distler, J. Weitz and C. Reissfelder	Interrupted<i> versus</i> continuous suture technique for biliary-enteric anastomosis: randomized clinical trial		Background: Biliary-enteric anastomosis (BEA) can be performed using continuous or interrupted suture techniques, but high-quality evidence regarding superiority of either technique is lacking. The aim of this study was to compare the suture techniques for patients undergoing BEA by evaluating the suture time as well as short-and long-term biliary complications. Methods: In this single-centre ran…	10.1093/bjsopen/zrac163	<Go to ISI>://WOS:000924608300001
2024	E. Shapera, S. Ross, T. Pattilachan, M. Christodoulou and I. Sucandy	Robotic Biliary Stricturoplasty and Roux-en-Y Hepaticojejunostomy After Hepatic Artery Infusion Pump Injury		BACKGROUND: Hepatic artery infusion pump (HAIP) with floxuridine/dexamethasone and systemic chemotherapy is an established treatment regimen, which had been reported about converting 47% of patients with stage 4 colorectal liver metastasis from unresectable to resectable.(1,2) To this effect, HAIP chemotherapy contributes to prolonged survival of many patients, which otherwise may not have other …	10.1245/s10434-024-15258-0
2024	J. Shen, Y. Zhang, B. Zhang, C. Lu, J. Cao, M. Chen, B. Zheng and J. Yang	Simulation training of laparoscopic biliary-enteric anastomosis with a three-dimensional-printed model leads to better skill transfer: a randomized controlled trial		AIM: A new simulation model and training curriculum for laparoscopic bilioenteric anastomosis has been developed. Currently, this concept lacks evidence for the transfer of skills from simulation to clinical settings. This study was conducted to determine whether training with a three-dimensional (3D) bilioenteric anastomosis model result in greater transfer of skills than traditional training me…	10.1097/js9.0000000000001079
2024	J. Shen, Y. Zhang, B. Zhang, C. Lu, J. Cao, M. Chen, B. Zheng and J. Yang	Simulation training of laparoscopic biliary-enteric anastomosis with a 3D-printed model leads to better skill transfer: a randomized controlled trial	Journal article	AIM: A new simulation model and training curriculum for laparoscopic bilioenteric anastomosis has been developed. Currently, this concept lacks evidence for the transfer of skills from simulation to clinical settings. This study was conducted to determine whether training with a 3D bilioenteric anastomosis model result in greater transfer of skills than traditional training methods involving vide…	10.1097/JS9.0000000000001079	https://www.cochranelibrary.com/central/doi/10.1002/central/CN-02671666/full
2024	J. L. Shen, Y. P. Zhang, B. Zhang, C. Lu, J. S. Cao, M. Y. Chen, B. Zheng and J. Yang	Simulation training of laparoscopic biliary-enteric anastomosis with a three-dimensional-printed model leads to better skill transfer: a randomized controlled trial		Aim:A new simulation model and training curriculum for laparoscopic bilioenteric anastomosis has been developed. Currently, this concept lacks evidence for the transfer of skills from simulation to clinical settings. This study was conducted to determine whether training with a three-dimensional (3D) bilioenteric anastomosis model result in greater transfer of skills than traditional training met…	10.1097/js9.0000000000001079	<Go to ISI>://WOS:001203304700016
2013	T. Shimizu, Y. Nakamura, M. Yoshioka, Y. Mizuguchi, S. Matsumoto and E. Uchida	Laparoscopic resection of choledochal cyst: report of a case		We report a choledochal cyst that was successfully treated with laparoscopic surgery. A 32-year-old Japanese woman was referred to our hospital with a suspected choledochal cyst. Magnetic resonance cholangiopancreatography and computed tomography showed the common bile duct to be grossly dilated to the hepatic confluence. A diagnosis of type-Ia choledochal cyst in the Todani classification was ma…	10.1272/jnms.80.160
1998	H. Shimura, M. Tanaka, S. Shimizu and K. Mizumoto	Laparoscopic treatment of congenital choledochal cyst		We describe the laparoscopic treatment of a patient presenting with congenital choledochal cyst. Our patient was a 19-year-old man with a complaint of recurrent abdominal pain due to pancreatitis. The choledochal cyst was type I and had a common channel of pancreatobiliary duct, as revealed by endoscopic retrograde cholangiopancreatography. Under laparoscopic guidance, the dilated bile duct and t…	10.1007/s004649900834	<Go to ISI>://WOS:000076104900017
2019	A. Sileikis, R. Zulpaite, A. Sileikyte and M. Luksta	Postcholecystectomy bile duct injuries: evolution of surgical treatment		Introduction: Bile duct injuries (BDIs) still occur during laparoscopic cholecystectomy. Although management of such complications is challenging, collaboration of a multidisciplinary team and development of treatment methods and materials often lead to successful treatment. Materials and methods: Medical records of 67 patients who have experienced bile duct injures after laparoscopic cholecystec…	10.5604/01.3001.0012.7810	<Go to ISI>://WOS:000508938000004
2019	A. Šileikis, R. Žulpaitė, A. Šileikytė and M. Lukšta	Postcholecystectomy bile duct injuries: evolution of surgical treatment		Introduction Bile duct injuries (BDIs) still occur during laparoscopic cholecystectomy. Although management of such complications is challenging, collaboration of a multidisciplinary team and development of treatment methods and materials often lead to the successful treatment. Materials and methods Medical records of 67 patients who have experienced bile duct injures after laparoscopic cholecyst…	10.5604/01.3001.0012.7810
1983	W. F. Sindelar, T. Kinsella, J. Tepper, E. L. Travis, S. A. Rosenberg and E. Glatstein	Experimental and clinical studies with intraoperative radiotherapy	Article	Studies of normal tissue tolerance to intraoperative radiotherapy were done upon 65 dogs subjected to laparotomy and 11 million electron volt electron irradiation in doses ranging from zero to 5,000 rads. Results of studies indicated that intact aorta and vena cava tolerate up to 5,000 rads without loss of structural integrity. Ureteral fibrosis and stenosis develop at doses of 3,000 rads or more…		https://www.scopus.com/inward/record.uri?eid=2-s2.0-0020598827&partnerID=40&md5=61c725ff578dc13aa436246c8f2d3a0d
2019	B. Socea, C. Craciun, O. G. Bratu, C. D. Badiu, D. Dumitrescu, M. Dimitriu, A. M. A. Stanescu and V. D. Constantin	Surgical therapies for iatrogenic bile duct lesions (IBDL) – review	Article	The article is a review of the surgical therapies for iatrogenic bile duct lesions (IBDL). The history of the bile duct surgical procedures starts in 1882, when the first cholecystectomy is performed. There are several classifications of the IBDLs such as Bismuth, Wood et al., McMahon et al., Strasberg et al., Bergman et al., Bismuth and Majno, Stewart-Way, Hannover and Mattox. The choice of the …	10.37897/RJMP.2019.2.2	https://www.scopus.com/inward/record.uri?eid=2-s2.0-85180209418&doi=10.37897%2fRJMP.2019.2.2&partnerID=40&md5=454e5bbf9f0a8af1710a19a1a8b652af
2005	C. Söderlund, F. Frozanpor and S. Linder	Bile duct injuries at laparoscopic cholecystectomy: a single-institution prospective study. Acute cholecystitis indicates an increased risk		During the last decade laparoscopic cholecystectomy (LC) has become established as the gold standard. The drawbacks in the form of bile duct (BD) injuries have also come into focus. We present the results of a prospective, consecutive series of 1568 patients with reference to BD injuries regarding risks, management, and preventive measures. The significant complications of all patients operated u…	10.1007/s00268-005-7871-4
2004	K. Sondenaa, K. Kubota, K. Sano, T. Takayama and M. Makuuchi	Successful reconstruction of segmental or subsegmental bile ducts after resection of hilar bile ducts: Short- and long-term results		Background/Aims: Biliodigestive anastomoses to small bile ducts after extensive liver resection or central bile duct remain difficult. The inherent problems associated with this particular procedure have not been widely discussed. In order to demonstrate that reconstruction of segmental or subsegmental bile ducts with mucosa-to-mucosa alignment using transanastomotic stents can reduce morbidity a…		<Go to ISI>://WOS:000222905600008
2022	G. Spagnoletti, Z. Larghi Laureiro, A. Maria Fratti, A. Maiorana, M. C. Garganese, M. Pizzoferro, C. Dionisi-Vici and M. Spada	Case report: Pylorus-preserving pancreatoduodenectomy for focal congenital hyperinsulinism in a 5-month-old baby		BACKGROUND: In focal congenital hyperinsulinism (CHI), surgery is the gold standard of treatment, even for lesions localized in the head of the pancreas. We report the video of the pylorus-preserving pancreatoduodenectomy performed in a five-month-old child with focal CHI. OPERATIVE TECHNIQUE: Baby was placed in the supine position with both arms outstretched to the up. After transverse supraumbi…	10.3389/fsurg.2022.1085238
2023	G. Spagnoletti, Z. Larghi Laureiro, A. Maria Fratti, A. Maiorana, M. C. Garganese, M. Pizzoferro, C. Dionisi-Vici and M. Spada	Case report: Pylorus-preserving pancreatoduodenectomy for focal congenital hyperinsulinism in a 5-month-old baby	Article	Background: In focal congenital hyperinsulinism (CHI), surgery is the gold standard of treatment, even for lesions localized in the head of the pancreas. We report the video of the pylorus-preserving pancreatoduodenectomy performed in a five-month-old child with focal CHI. Operative technique: Baby was placed in the supine position with both arms outstretched to the up. After transverse supraumbi…	10.3389/fsurg.2022.1085238	https://www.scopus.com/inward/record.uri?eid=2-s2.0-85147967754&doi=10.3389%2ffsurg.2022.1085238&partnerID=40&md5=44cbdb65c8105d264830bbf72764fe24
2023	G. Spagnoletti, Z. L. Laureiro, A. M. Fratti, A. Maiorana, M. C. Garganese, M. Pizzoferro, C. Dionisi-Vici and M. Spada	Case report: Pylorus-preserving pancreatoduodenectomy for focal congenital hyperinsulinism in a 5-month-old baby		BackgroundIn focal congenital hyperinsulinism (CHI), surgery is the gold standard of treatment, even for lesions localized in the head of the pancreas. We report the video of the pylorus-preserving pancreatoduodenectomy performed in a five-month-old child with focal CHI. Operative techniqueBaby was placed in the supine position with both arms outstretched to the up. After transverse supraumbilica…	10.3389/fsurg.2022.1085238	<Go to ISI>://WOS:000932597000001
2006	K. R. Srimurthy and S. Ramesh	Laparoscopic management of pediatric choledochal cysts in developing countries: review of ten cases		We report laparoscopic management of choledochal cysts (CDC) in 10 children. We dissect the CDC using conventional mono- and bi-polar diathermy up to the lower end, ligate or clip it at the lowest possible level and divide it. The proximal end is divided after leaving a sufficient cuff for anastomosis. In the first three cases, we formally opened to complete the biliary-enteric anastomosis. Howev…	10.1007/s00383-005-1596-1	<Go to ISI>://WOS:000235058700005
2022	I. Sucandy, S. B. Ross, K. L. Crespo and A. S. Rosemurgy	Robotic Extrahepatic Biliary Resection with Roux-en-Y Hepaticojejunostomy for Type 2 Klatskin Tumor		BACKGROUND: Despite the widespread of laparoscopic technique in hepatobiliary tumor resection, nearly all Klatskin tumor resection is undertaken using an open approach (Marino et al. in Updates Surg 72(3):911-912. https://doi.org/10.1007/s13304-020-00777-8 ; Sucandy et al. in Am Surg, 2020. https://doi.org/10.1177/0003134820956336 , Am Surg, 2020;86(3):200-207; Luberice et al. in HPB (Oxford), 20…	10.1245/s10434-021-10562-5
2023	I. Sucandy, A. Younos, A. Lim-Dy, S. Ross and A. Rosemurgy	Robotic Klatskin Type 3A Resection with Biliary Reconstruction: Description of Surgical Technique and Outcomes of Initial Series		INTRODUCTION: Minimally invasive resection for perihilar cholangiocarcinoma is an emerging technique that requires both mastery in minimally invasive liver resection and biliary reconstruction. Due to technical difficulties in biliovascular dissection, radical portal lymphadenectomy and the need for fine suturing during bilioenteric anastomosis, this type of resection is generally not performed l…	10.1245/s10434-023-14256-y
2021	R. Sucher, U. Scheuermann and D. Seehofer	Total Laparoscopic Resection of Hilar Cholangiocarcinoma Type 3b: Applying a Parachute Technique for Hepaticojejunostomy		BACKGROUND: Laparoscopic liver resection for perihilar cholangiocarcinoma (pCCA) is still in its infancy. The biliary-enteric reconstruction represents one of the most delicate parts of this minimally invasive procedure. METHODS: In this study, a 78-year old woman with perihilar cholangiocarcinoma (pCCA) type 3b underwent a hepaticojejunostomy performed by a parachute technique. RESULTS: The oper…	10.1245/s10434-020-09175-1
2005	F. Sutherland and E. Dixon	Extramucosal hepaticojejunostomy		BACKGROUND: The creation of a secure hepaticojejunostomy is an essential skill for any hepatobiliary surgeon. METHODS: We describe a refined technique of sewing the end of the common hepatic duct to the side of the jejunum. The sutures are placed to include all layers of the bowel wall except mucosa. RESULTS: One hundred eighty-five anastomoses were performed over a 6-year period. There were 3 do…	10.1016/j.amjsurg.2005.03.006
2003	Y. Suzuki, Y. Fujino, Y. Tanioka, T. Ajiki, K. Hiraoka, M. Takada, Y. Takeyama, M. Tominaga, Y. Ku and Y. Kuroda	Factors influencing hepaticojejunostomy leak following pancreaticoduodenal resection; importance of anastomotic leak test		BACKGROUND/AIMS: Pancreatic fistula is a common complication after pancreaticoduodenostomy. Prevention of a concomitant bile leak from hepaticojejunostomy is important because it could lead to more serious complications including intraperitoneal abscess, subsequent sepsis and massive hemorrhage by activating pancreatic fistula. This study was designed to determine perioperative risk factors of th…
2003	Y. Suzuki, Y. Fujino, Y. Tanioka, T. Ajiki, K. Hiraoka, M. Takada, Y. Takeyama, M. Tominaga, Y. S. Ku and Y. Kuroda	Factors influencing hepaticojejunostomy leak following pancreaticoduodenal resection; Importance of anastomotic leak test		Background/Aims: Pancreatic fistula is a common complication after pancreaticoduodenostomy. Prevention of a concomitant bile leak from hepaticojejunostomy is important because it could lead to more serious complications including intraperitoneal abscess, subsequent sepsis and massive hemorrhage by activating pancreatic fistula. This study was designed to determine perioperative risk factors of th…		<Go to ISI>://WOS:000180878500059
2023	K. Takagi, Y. Umeda, R. Yoshida, T. Fuji, K. Yasui, T. Yagi and T. Fujiwara	Innovative suture technique for robotic hepaticojejunostomy: double-layer interrupted sutures		PURPOSE: Biliary reconstruction remains a technically demanding and complicated procedure in minimally invasive hepatopancreatobiliary surgeries. No optimal hepaticojejunostomy (HJ) technique has been demonstrated to be superior for preventing biliary complications. This study aimed to investigate the feasibility of our unique technique of posterior double-layer interrupted sutures in robotic HJ.…	10.1007/s00423-023-03020-1
2003	H. L. Tan, K. R. Shankar and W. D. A. Ford	Laparoscopic resection of type I choledochal cyst		Type I choledochal cyst is a rare saccular or fusiform congenital dilatation of the extrahepatic biliary tract. It is usually treated by laparotomy at which the cyst is completely excised and a Roux-en-Y hepaticojejunostomy is performed to establish biliary enteric drainage. We report the laparoscopic excision and hepaticoduodenostomy of type I choledochal cyst in two girls aged 1 and 3 years. Th…	10.1007/s00464-003-4502-8	<Go to ISI>://WOS:000220847900035
2008	O. Tantia, M. Jain, S. Khanna and B. Sen	Iatrogenic biliary injury: 13,305 cholecystectomies experienced by a single surgical team over more than 13 years		BACKGROUND: Biliary injuries during laparoscopic cholecystectomy (LC) are complications better avoided than treated. These injuries cause long-lasting morbidity and can be fatal. The authors present their experience with biliary injury in LC during a period exceeding 13 years. METHODS: Between January 1992 and December 2005, 13,305 LCs were performed at the authors' institution. The biliary injur…	10.1007/s00464-007-9740-8
2018	T. Tatsuguchi, H. Takahashi, H. Akita, S. Kobayashi, A. Tomokuni, K. Gotoh, H. Eguchi, H. Ohigashi, Y. Yanagimoto, N. Miyoshi and et al.	Short- and long-term outcomes of choledochojejunostomy during pancreaticoduodenectomy and total pancreatectomy: interrupted suture versus continuous suture	Journal article	PURPOSE: Choledochojejunostomy can be performed with either interrupted sutures (IS) or continuous sutures (CS). No reports have compared the short‐ or long‐term patient outcomes resulting from these two methods. METHODS: A total of 228 consecutive patients who underwent pancreaticoduodenectomy or total pancreatectomy were prospectively enrolled in this study. All patients were alternately (by tu…	10.1007/s00423-018-1733-7	https://www.cochranelibrary.com/central/doi/10.1002/central/CN-01932288/full
2018	T. Tatsuguchi, H. Takahashi, H. Akita, S. Kobayashi, A. Tomokuni, K. Gotoh, H. Eguchi, H. Ohigashi, Y. Yanagimoto, N. Miyoshi, K. Sugimura, J. H. Moon, T. Omori, M. Yasui, H. Miyata, M. Ohue, Y. Fujiwara, M. Yano, M. Sakon and O. Ishikawa	Short- and long-term outcomes of choledochojejunostomy during pancreaticoduodenectomy and total pancreatectomy: interrupted suture versus continuous suture		PURPOSE: Choledochojejunostomy can be performed with either interrupted sutures (IS) or continuous sutures (CS). No reports have compared the short- or long-term patient outcomes resulting from these two methods. METHODS: A total of 228 consecutive patients who underwent pancreaticoduodenectomy or total pancreatectomy were prospectively enrolled in this study. All patients were alternately (by tu…	10.1007/s00423-018-1733-7
2007	A. Tekin, T. Kücükkartallar, F. Aksoy, M. Belviranli, M. Çakir and B. Erenoglu	Our patients with hepatic hydatid cyst rupturing into bile ducts		Purpose: Rupture of the hydatid cyst of the liver into bile ducts is a rare and serious complication of hepatic hydatid disease. Operative treatment of intrabiliary ruptured hydatid cysts has many differences to uncomplicated cysts. We report our experience, including surgical approach to the intrabiliary ruptured hydatid disease. Materials and Methods: Between January 1985 to December 2005, 640 …		<Go to ISI>://WOS:000420155700001
2010	L. N. Thanh, P. D. Hien, L. A. Dung and T. N. Son	Laparoscopic repair for choledochal cyst: lessons learned from 190 cases		Objective: The aim of this study is to report the technical details, early outcomes, and lessons learned from laparoscopic repair of 190 cases of choledochal cyst. Method: The operation was performed using 4 ports. The cystic duct was identified and divided. The liver was elevated by 2 stay-sutures: one on the round ligament and the other on the distal cystic duct. The choledochal cyst was isolat…	10.1016/j.jpedsurg.2009.08.013	<Go to ISI>://WOS:000275379500010
1999	B. Topal, R. Aerts and F. Penninckx	The outcome of major biliary tract injury with leakage in laparoscopic cholecystectomy		BACKGROUND: Concern has been expressed regarding the increased rates of biliary tract injury (BTI) at laparoscopic cholecystectomy. The aim of the present investigation was to analyze the outcome of laparoscopic biliary tract injury with leakage. METHODS: Sixteen patients having major laparoscopic BTI with leakage were treated. Thirteen of them were referred to our institution for further treatme…	10.1007/s004649900897
1996	L. W. Traverso	Biliary-enteric anastomosis by means of a single layer of serosubmucosal sutures without T-tube drainage - Invited commentary				<Go to ISI>://WOS:A1996UP73900019
2005	K. Tsalis, E. Zacharakis, K. Vasiliadis, S. Kalfadis, O. Vergos, E. Christoforidis and D. Betsis	Bile duct injuries during laparoscopic cholecystectomy: Management and outcome		The aim of this study is to analyze our experience with the management of bile duct injuries (BDIs) following laparoscopic cholecystectomy (LC). From 1996 to 2004,21 patients with BDI after LC were treated in our department. The BDIs were graded according to the classification of Strasberg. Ten patients had minor BDI. Minor injuries were classified as A in six and D in four patients. In three pat…		<Go to ISI>://WOS:000234223500016
2003	K. G. Tsalis, E. C. Christoforidis, C. A. Dimitriadis, S. C. Kalfadis, D. S. Botsios and J. D. Dadoukis	Management of bile duct injury during and after laparoscopic cholecystectomy		BACKGROUND: Bile duct injury (BDI) is perhaps the most feared complication of laparoscopic cholecystectomy (LC). Proper management of iatrogenic BDI is mandatory to avoid immediate or later life-threatening sequelae. The results of surgery depend mainly on the type of injury, prompt detection of the injury, and timing of the surgery. METHODS: Twelve patients with BDI after LC were treated. Eight …	10.1007/s00464-001-9230-3
2003	K. G. Tsatis, E. C. Christoforidis, C. A. Dimitriadis, S. C. Kalfadis, D. S. Botsios and J. D. Dadoukis	Management of bile duct injury during and after laparoscopic cholecystectomy		Background: Bile duct injury (BDI) is perhaps the most feared complication of laparoscopic cholecystectomy (LC). Proper management of iatrogenic BDI is mandatory to avoid immediate or later life-threatening sequelae. The results of surgery depend mainly on the type of injury, prompt detection of the injury, and timing of the surgery. Methods: Twelve patients with BDI after LC were treated. Eight …	10.1007/s00464-001-9230-3	<Go to ISI>://WOS:000180798900006
2011	T. Y. Tsui, H. J. Schlitt and A. Obed	Prospective evaluation of biliary reconstruction with duct-to-duct continuous suture in adult live donor liver transplantation		PURPOSE: Biliary reconstruction remains the Achilles' heel of adult live donor liver transplantation (LDLT). The study aims to investigate the feasibility of duct-to-duct hepaticocholedochostomy in LDLT. METHODS: Perioperative data from 30 consecutive LDLT aiming at duct-to-duct reconstruction of the biliary tract using a continuous suture technique were prospectively collected. Nineteen recipien…	10.1007/s00423-010-0661-y
2015	N. Urushihara, K. Fukumoto, H. Nouso, M. Yamoto, H. Miyake, M. Kaneshiro, M. Koyama and H. Nakajima	Hepatic ductoplasty and hepaticojejunostomy to treat narrow common hepatic duct during laparoscopic surgery for choledochal cyst		We describe a novel technique for laparoscopic hepatic ductoplasty and hepaticojejunostomy in choledochal cyst with a narrow common hepatic duct. After complete cyst excision, a longitudinal incision was made in the anterior wall of the narrow common hepatic duct to enlarge the anastomotic opening. Next, the anterior wall was everted, then anchored to the hepatic hilum by suturing. Anchoring of t…	10.1007/s00383-015-3779-8	<Go to ISI>://WOS:000361427000015
2021	V. K. Varshney and S. Suman	Total robotic pancreatoduodenectomy with pancreatico-jejunostomy by modified blumgart technique	Note	Introduction: Robotic pancreatoduodenectomy (RPD) has gained ground in recent past. Pancreaticojejunostomy with modified Blumgart technique is less often used with minimally invasive approach due to its technical complexity, however it is feasible with robotics due to its multi-arm platform, three-dimensional view and an extended range of motion. We describe our approach for total robotic pancrea…	10.14701/ahbps.VP-13	https://www.scopus.com/inward/record.uri?eid=2-s2.0-85115760681&doi=10.14701%2fahbps.VP-13&partnerID=40&md5=be8d508fc74353c2dc898b87a139eff2
1982	C. R. Voyles and L. H. Blumgart	A TECHNIQUE FOR THE CONSTRUCTION OF HIGH BILIARY-ENTERIC ANASTOMOSES		The technique for construction of a mucosa-to-mucosa sutured high biliary-enteric anastomosis has proved of value in the management of 56 patients. These patients had either benign high bile duct stricture or a neoplasm located at the confluence of the bile ducts.		<Go to ISI>://WOS:A1982NS15100018
1993	H. J. Wagner, J. Werhand, W. B. Schwerk, M. Rothmund, R. Arnold and K. J. Klose	PALLIATIVE TREATMENT OF COMPLEX HILAR BILIARY OBSTRUCTION WITH SELF-EXPANDABLE METAL STENTS		Implantation of selfexpandable metal stents was planned for 21 patients (12 women, 9 men; mean age 64.7 +/- 11.6 [38-801 years) with malignant obstructive jaundice due to complex hilar biliary obstruction (Bismuth II: n = 5, Bismuth III: n = 13, Bismuth IV: n = 1, state after hepaticojejunostomy: n = 2). Stents were implanted bilaterally in 18 patients (one each on the right and left, n = 12; two…	10.1055/s-2008-1059525	<Go to ISI>://WOS:A1993MN78900001
2019	H. H. Wang, J. Ma, S. P. Wang, F. Ma, J. W. Lu, X. H. Xu, Y. Lv and X. P. Yan	Magnetic Anastomosis Rings to Create Portacaval Shunt in a Canine Model of Portal Hypertension		PurposeThis study evaluated a novel magnetic compression technique (magnamosis) for creating a portacaval shunt in a canine model of portal hypertension, relative to traditional manual suture.MethodsPortal hypertension was induced in 18 dogs by partial ligation of the portal vein (baseline). Six weeks later, extrahepatic portacaval shunt implantation was performed with either magnetic anastomosis…	10.1007/s11605-018-3888-5	<Go to ISI>://WOS:000494689100005
2017	S. E. Wang, S. C. Chen, B. U. Shyr and Y. M. Shyr	Robotic assisted excision of type I choledochal cyst with Roux-en-y hepaticojejunostomy reconstruction		Choledochal cyst is a relatively rare congenital disease. The current standard treatment of choice for choledochal cyst is complete excision with Roux-en-y hepaticojejunostomy due to possible associated complications if left untreated, such as cholangitis, pancreatitis, cirrhosis, portal hypertension, and biliary malignancy. Traditionally, the resection for choledochal cyst is carried out with op…	10.21037/hbsn.2017.01.15	<Go to ISI>://WOS:000423467600004
2024	X. Wang, F. Chen, Q. Zhang and J. Li	An improved laparoscopic choledochojejunostomy technique (with video)		TECHNIQUE: Choledochojejunostomy is an important procedure in hepatobiliary pancreatic surgery. It is used in pancreaticoduodenectomy, biliary strictures, liver transplantation, and other surgical reconstructions involving bile duct resection. Safe and reliable anastomosis under laparoscopic guidance is important for good postoperative recoveries. There are some difficulties owing to the limited …	10.1016/j.asjsur.2024.03.052
2024	X. R. Wang, F. Chen, Q. Zhang and J. W. Li	An improved laparoscopic choledochojejunostomy technique (with video)		Technique: Choledochojejunostomy is an important procedure in hepatobiliary pancreatic surgery. It is used in pancreaticoduodenectomy, biliary strictures, liver transplantation, and other surgical reconstructions involving bile duct resection. Safe and reliable anastomosis under laparoscopic guidance is important for good postoperative recoveries. There are some difficulties owing to the limited …	10.1016/j.asjsur.2024.03.052	<Go to ISI>://WOS:001350579500001
2022	J. Wei, Q. Xu, Y. Zhang, J. Jin, X. Tian, Q. Liu, Z. Lu, Z. Wang, S. Gou, S. Gao, X. Han, Y. Rong, L. Ji, Y. Lin, G. Li, S. Chen, F. Cao, H. Chen, W. Wu and Y. Zhao	Digestive tract reconstruction in pancreaticoduodenectomy in University Hospitals of China: A national questionnaire survey	Article	Background: Pancreaticoduodenectomy (PD) has been widely applied in general hospitals in China; however, there is still a lack of unified standards for each surgical technique and procedure. This survey is intended to investigate the current status of digestive tract reconstruction after PD in university hospitals in China. Method: A cross-sectional survey was conducted among the members of the Y…	10.1097/JP9.0000000000000106	https://www.scopus.com/inward/record.uri?eid=2-s2.0-85144874820&doi=10.1097%2fJP9.0000000000000106&partnerID=40&md5=d7f5295d91ad4b9692cfcd96b97f0e44
2022	J. S. Wei, Q. Xu, Y. H. Zhang, J. B. Jin, X. D. Tian, Q. F. Liu, Z. P. Lu, Z. Wang, S. M. Gou, S. Gao, X. L. Han, Y. F. Rong, L. D. Ji, Y. Lin, G. L. Li, S. Chen, F. Cao, H. Chen, W. M. Wu, Y. P. Zhao and C. Young Elite Pancreatic Surg	Digestive tract reconstruction in pancreaticoduodenectomy in University Hospitals of China: a national questionnaire survey		Background: Pancreaticoduodenectomy (PD) has been widely applied in general hospitals in China; however, there is still a lack of unified standards for each surgical technique and procedure. This survey is intended to investigate the current status of digestive tract reconstruction after PD in university hospitals in China.Method: A cross-sectional survey was conducted among the members of the Yo…	10.1097/jp9.0000000000000106	<Go to ISI>://WOS:001127225800002
2022	T. C. Wen, K. H. Lin and Y. Y. Chen	Migration of a Retained Surgical Suture Needle in the Common Bile Duct		Retained surgical foreign bodies have been a cause of concern since physicians began operating on patients. Retained surgical foreign bodies in the common bile duct (CBD) are rare and may cause cholangitis and jaundice. We report the case of a patient who initially presented with fever and right upper-quadrant abdominal pain. He had received cholecystectomy and choledochojejunostomy 28 years ago …	10.3390/diagnostics12102276
2013	W. G. Wu, J. Gu, P. Dong, J. H. Lu, M. L. Li, X. S. Wu, J. H. Yang, L. Zhang, Q. C. Ding, H. Weng, Q. Ding and Y. B. Liu	Duct-to-duct biliary reconstruction after radical resection of Bismuth IIIa hilar cholangiocarcinoma		At present, radical resection remains the only effective treatment for patients with hilar cholangiocarcinoma. The surgical approach for R0 resection of hilar cholangiocarcinoma is complex and diverse, but for the biliary reconstruction after resection, almost all surgeons use Roux-en-Y hepaticojejunostomy. A viable alternative to Roux-en-Y reconstruction after radical resection of hilar cholangi…	10.3748/wjg.v19.i15.2441
2013	W. G. Wu, J. Gu, J. H. Lu, M. L. Li, X. S. Wu, J. H. Yang, L. Zhang, Q. C. Ding, H. Weng, Q. Ding and Y. B. Liu	Duct-to-duct biliary reconstruction after radical resection of Bismuth IIIa hilar cholangiocarcinoma	Article	At present, radical resection remains the only effective treatment for patients with hilar cholangiocarcinoma. The surgical approach for R0 resection of hilar cholangiocarcinoma is complex and diverse, but for the biliary reconstruction after resection, almost all surgeons use Roux-en-Y hepaticojejunostomy. A viable alternative to Roux-en-Y reconstruction after radical resection of hilar cholangi…	10.3748/wjg.v19.i15.2441	https://www.scopus.com/inward/record.uri?eid=2-s2.0-84876525398&doi=10.3748%2fwjg.v19.i15.2441&partnerID=40&md5=9c2fd31f5dec6899ea9d8bcd827eff49
2023	J. Xia, J. Mao, H. Chen, X. Xu, J. Zhang, J. Yang and Z. Wang	Development and evaluation of a portable and soft 3D-printed cast for laparoscopic choledochojejunostomy model in surgical training		BACKGROUND: Laparoscopic choledochojejunostomy (LCJ) is an essential basic skill for biliary surgeons. Therefore, we established a convenient and effective LCJ 3D printing model to evaluate whether the model could simulate the actual operation situation and determine its effectiveness and validity in surgical training. METHODS: A 3D printing dry laboratory model was established to simulate LCJ. T…	10.1186/s12909-023-04055-0
2023	J. F. Xia, J. L. Mao, H. Chen, X. D. Xu, J. Zhang, J. Yang and Z. F. Wang	Development and evaluation of a portable and soft 3D-printed cast for laparoscopic choledochojejunostomy model in surgical training		Background Laparoscopic choledochojejunostomy (LCJ) is an essential basic skill for biliary surgeons. Therefore, we established a convenient and effective LCJ 3D printing model to evaluate whether the model could simulate the actual operation situation and determine its effectiveness and validity in surgical training. Methods A 3D printing dry laboratory model was established to simulate LCJ. The…	10.1186/s12909-023-04055-0	<Go to ISI>://WOS:001033343100001
2020	Y. Xinmin, L. Yunfeng, C. Wei, L. Chunhong, L. Yi, W. Yifei, C. Rongyao, Z. Siwei, L. Sheng, W. Shu and C. Xiaoping	Application of Chen′s pancreaticojejunostomy technique in laparoscopic pancreaticoduodenectomy (116 cases report)	Article	Objective To investigate the safety and feasibility of longitudinal transpancreatic U‑sutures invaginated pancreatojejunostomy(Chen′s pancreaticojejunostomy technique) in laparoscopic pancreaticoduodenectomy(LPD). Methods Clinical data of 116 consecutive patients who underwent LPD using Chen′s pancreaticojejunostomy technique in Hunan Provincial People′s Hospital from May 2017 to December 2018 we…	10.3760/cma.j.issn.0529-5815.2020.02.008	https://www.scopus.com/inward/record.uri?eid=2-s2.0-85139293455&doi=10.3760%2fcma.j.issn.0529-5815.2020.02.008&partnerID=40&md5=98257222fd04d76b292b373a2c881792
2016	F. Xue, H. C. Guo, J. P. Li, J. W. Lu, H. H. Wang, F. Ma, Y. X. Liu and Y. Lv	Choledochojejunostomy with an innovative magnetic compressive anastomosis: How to determine optimal pressure?		AIM: To investigate the optimal magnetic pressure and provide a theoretical basis for choledochojejunostomy magnetic compressive anastomosis (magnamosis). METHODS: Four groups of neodymium-iron-boron magnets with different magnetic pressures of 0.1, 0.2, 0.3 and 0.4 MPa were used to complete the choledochojejunostomy magnamosis. Twenty-six young mongrel dogs were randomly divided into five groups…	10.3748/wjg.v22.i7.2326
2024	T. N. Yadav, N. Pandit, K. B. Deo, L. Awale, D. Neupane and S. Adhikary	Continuous versus interrupted anastomotic technique for the hepaticojejunostomy: a prospective cohort study		BACKGROUND: Interrupted sutures is the gold standard technique of hepaticojejunostomy (HJ) for bilioenteric anastomosis. This study compares the safety and early complications of continuous and interrupted suture HJ. METHODS: A prospective study involving all elective HJ between September 2019 and June 2021 was conducted. Patients with type IV or V biliary strictures, duct diameter less than 8 mm…	10.1097/ms9.0000000000001902
2023	S. Yamada, H. Koga, S. Seo, T. Ochi, S. Shibuya, Y. Yazaki, M. Takeda, N. Fujiwara, G. J. Lane and A. Yamataka	Comparison of robotic assistance and laparoscopy for pediatric choledochal cyst: advantages of robotic assistance		AIM: Surgery for pediatric choledochal cyst (CC), complete excision (CE), and Roux-en-Y hepaticojejunostomy anastomosis (HJA) can be performed using laparoscopy (Lap), robotic-assistance (Rob; da Vinci Xi/Si), or both (Lap/Rob). METHODS: Lap was used exclusively between 2009 and 2021 (n = 31) and Rob was introduced in 2017 (n = 23). All subjects were matched for age, weight, BMI, and episodes of …	10.1007/s00383-023-05588-7
2024	S. Yamada, H. Koga, S. Seo, T. Ochi, S. Shibuya, Y. Yazaki, M. Takeda, N. Fujiwara, G. J. Lane and A. Yamataka	Comparison of robotic assistance and laparoscopy for pediatric choledochal cyst: advantages of robotic assistance	Article	Aim: Surgery for pediatric choledochal cyst (CC), complete excision (CE), and Roux-en-Y hepaticojejunostomy anastomosis (HJA) can be performed using laparoscopy (Lap), robotic-assistance (Rob; da Vinci Xi/Si), or both (Lap/Rob). Methods: Lap was used exclusively between 2009 and 2021 (n = 31) and Rob was introduced in 2017 (n = 23). All subjects were matched for age, weight, BMI, and episodes of …	10.1007/s00383-023-05588-7	https://www.scopus.com/inward/record.uri?eid=2-s2.0-85177241407&doi=10.1007%2fs00383-023-05588-7&partnerID=40&md5=c870b8a3e1e426bec08a13d07d53ca74
1994	Y. Yamashita, T. Kurohiji and T. Kakegawa	Evaluation of two training programs for laparoscopic cholecystectomy: incidence of major complications		To determine the need for a training program for laparoscopic cholecystectomy, we evaluated two programs by surveying perioperative complications. The two programs were completed by eight surgeons in each. Program A consisted of 10 supervised operations and program B of only 2. A total of 1054 operations were performed, and 12 major complications required conversion to open surgery owing to trans…	10.1007/bf00294415
2022	J. Yang, P. Luo, Z. Wang and J. Shen	Simulation training of laparoscopic pancreaticojejunostomy and stepwise training program on a 3D-printed model		AIM: Laparoscopic pancreaticojejunostomy is among the most difficult and high-risk operations. Surgeons with low or moderate seniority rarely are allowed to perform this surgery in clinics. Therefore, there is an urgent need to develop a reliable simulation training model focused on laparoscopic pancreaticojejunostomy and an effective stepwise training program. METHODS: Surgeons with different wo…	10.1016/j.ijsu.2022.106958
2022	J. Yang, P. Luo, Z. F. Wang and J. L. Shen	Simulation training of laparoscopic pancreaticojejunostomy and stepwise training program on a 3D-printed model		Aim: Laparoscopic pancreaticojejunostomy is among the most difficult and high-risk operations. Surgeons with low or moderate seniority rarely are allowed to perform this surgery in clinics. Therefore, there is an urgent need to develop a reliable simulation training model focused on laparoscopic pancreaticojejunostomy and an effective stepwise training program.Methods: Surgeons with different wor…	10.1016/j.ijsu.2022.106958	<Go to ISI>://WOS:000882960500002
2019	J. R. Yang, J. Zhou, L. Wang, Z. F. Wang, J. J. Ren and R. Xiao	A modified technique of biliary-enteric anastomosis with two-point interrupted eversion suture on the posterior wall: A surgeon's experience			10.1016/j.asjsur.2018.12.003
2003	Z. Y. Yang, J. H. Dong, S. G. Wang and P. Bie	[Prevention and management of biliary complications following orthotopic liver transplantation]		OBJECTIVE: To prevent and manage biliary complications after orthotopic liver transplantation (OLT). METHODS: Ninety-five patients of OLT performed at our institute from February, 1999 to December 2002 were retrospectively analysed. Recipient operation was performed using standard method combined with veno-venous bypass in 12 patients and piggyback method in 78 patients and living-related liver t…
2020	X. M. Yin, Y. F. Li, W. Cheng, C. H. Liao, Y. Liu, Y. F. Wu, R. Y. Cai, S. W. Zhu, S. Liu, S. Wu and X. P. Chen	[Application of Chen's pancreaticojejunostomy technique in laparoscopic pancreaticoduodenectomy (116 cases report)]		Objective: To investigate the safety and feasibility of longitudinal transpancreatic U-sutures invaginated pancreatojejunostomy (Chen's pancreaticojejunostomy technique) in laparoscopic pancreaticoduodenectomy (LPD). Methods: Clinical data of 116 consecutive patients who underwent LPD using Chen's pancreaticojejunostomy technique in Hunan Provincial People's Hospital from May 2017 to December 201…	10.3760/cma.j.issn.0529-5815.2020.02.008
2008	H. Yoshida, Y. Mamada, N. Taniai, Y. Mizuguchi, K. Nanbu, S. Mizutani, S. Satoh, T. Shioya, A. Tokunaga and T. Tajiri	Low-pressure continuous suction of bile and pancreatic juice from the hepatic duct and jejunal limb after major hepatectomy with pancreatoduodenectomy		We describe an effective technique for the low-pressure continuous suction of bile and pancreatic juice from the hepatic duct and jejunal limb after major hepatectomy with pancreatoduodenectomy (PD). After hepatectomy and PD, reconstruction is performed by a modification of Child's method. A pancreaticojejunostomy is completed with interrupted sutures between the pancreatic duct and mucosa, witho…	10.1007/s00595-007-3604-7
2016	B. Zhang, W. Dong, H. Luo, X. Zhu, L. Chen, C. Li, P. Zhu, W. Zhang, S. Xiang, W. Zhang, Z. Huang and X. P. Chen	Surgical treatment of hepato-pancreato-biliary disease in China: the Tongji experience		Hepato-pancreato-biliary (HPB) tumors are common in China. However, these tumors are often diagnosed at intermediate/ advanced stages because of the lack of a systemic surveillance program in China. This situation creates many technical challenges for surgeons and increases the incidence of postoperative complications. Therefore, Dr. Xiao-Ping Chen has made many important technical improvements, …	10.1007/s11427-016-5104-8
2016	B. H. Zhang, W. Dong, H. P. Luo, X. R. Zhu, L. Chen, C. H. Li, P. Zhu, W. Zhang, S. Xiang, W. G. Zhang, Z. Y. Huang and X. P. Chen	Surgical treatment of hepato-pancreato-biliary disease in China: the Tongji experience		Hepato-pancreato-biliary (HPB) tumors are common in China. However, these tumors are often diagnosed at intermediate/ advanced stages because of the lack of a systemic surveillance program in China. This situation creates many technical challenges for surgeons and increases the incidence of postoperative complications. Therefore, Dr. Xiao-Ping Chen has made many important technical improvements, …	10.1007/s11427-016-5104-8	<Go to ISI>://WOS:000385416200003
1997	L. Zhang, S. Guo and L. Zhou	[Use of fibrin glue in the prevention of secondary anastomotic stenosis from repair and reconstruction of the injury of the bile duct]		The secondary anastomotic stenosis is often occured from the repair and reconstructive operation of the injured bile duct. It is difficult to treat and the outcome is serious. In order to prevent this complication, the fibrin glue instead of traditional suturing technique combined with inner support was used. Fifty-four hybrid dogs were divided into 3 groups. Group A received Roux-en-y choledocho…
2022	M. Zizzo, M. Zanelli, F. Sanguedolce, A. Morini, S. Ascani and A. Giunta	Continuous suturing in hepaticojejunostomy after pancreaticoduodenectomy/total pancreatectomy: a risk factor for biliary leaks or strictures?			10.1016/j.hpb.2022.05.1343	<Go to ISI>://WOS:000877690100028
2018	M. J. W. Zwart, J. van Hilst, I. P. Fuente, T. de Rooij, S. van Dieren, L. B. van Rijssen, M. P. Schijven, O. R. C. Busch, M. D. Luyer, D. J. Lips and et al.	Additional value of 3d-vision during laparoscopic pancreatoduodenectomy bio tissue drills (LAELAPS 3D2D): a randomized controlled cross-over trial	Journal article; Conference proceeding	Background: Laparoscopic pancreatoduodenectomy(LPD) is a technically challenging procedure with concerns about higher rates of postoperative pancreatic fistula. Three‐dimensional(3D) vision may especially improve surgical performance during construction of the pancreaticojejunostomy(PJ) and hepaticojejunostomy(HJ). Yet, data on the added value of 3D vision are lacking. Methods: We performed an ex…	10.1016/j.hpb.2018.06.064	https://www.cochranelibrary.com/central/doi/10.1002/central/CN-01653342/full
